# Supplementary material for: Global mismatch between fishing dependency and larval supply from marine reserves
Source: Nat Commun. 2017 Jul 10;8:16039. doi: 10.1038/ncomms16039 (PMC5508853; doi:10.1038/ncomms16039)
Supplement: Supplementary Data 1 [file ncomms16039-s2.xlsx]

## Sheet: ResMarineReserves
Marine reserve	IUCN category	No-take	Longitude	Latitude	Exclusive economic zone	Biogeographic realm	Area (km2)	Fish biomass per unit of area (ton ha-1)
Abashiri	Ib	No	144.269	44.0617	Japan	Temperate Northern Pacific	50.7606	0.074134
Æsholman	Ia	No	13.3346	68.2841	Norway	Temperate Northern Atlantic	1.3096	0.180026
Agön-Kråkön	Ia	No	17.5031	61.5054	Sweden	Temperate Northern Atlantic	31.1779	0.0875411
Ahihi-Kinau	IV	All	-156.5	20.545	Hawaii	Eastern Indo-Pacific	3.28135	0.536823
Åholmen	Ia	No	15.9036	68.9932	Norway	Temperate Northern Atlantic	1.20861	0.0934352
Albemarle Rock	Ia	No	-60.25	-52.2538	Falkland Islands	Temperate South America	0.06	0.184294
Aldabra	Ia	All	46.5	-9.45677	Seychelles	Western Indo-Pacific	66.4381	2.00182
Aldermen Islands (Ruamaahu)	Ia	No	176	-36.8984	New Zealand	Temperate Australasia	0.691466	1.33224
Aldinga Reef	II	All	138.25	-35.2823	Australia	Temperate Australasia	4.12352	0.857922
Alijaban	Ib	No	122.75	13.3768	Philippines	Central Indo-Pacific	3.61171	0.734385
Aliwal Shoal	IV	Part	30.75	-30.4554	South Africa	Temperate Southern Africa	112.643	0.884707
Amami - Gunto	Ib	No	128.745	27.5663	Japan	Central Indo-Pacific	155.002	0.76954
Anda	Ia	No	15.1135	68.9961	Norway	Temperate Northern Atlantic	0.523334	0.0925489
Anholt, Orkenen	Ib	No	11.6436	56.7573	Denmark	Temperate Northern Atlantic	2.11748	0.05988
Anne Vallee (Triangle Island)	Ia	No	-129.142	50.8855	Canada	Temperate Northern Pacific	2.60605	0.199761
Anono (Namoui)	VI	All	-170	-19.1341	Niue	Central Indo-Pacific	0.2767	1.20289
Archipielago de Cabrera	II	Part	2.93856	39.1675	Spain	Temperate Northern Atlantic	2.12365	0.412493
Arcipelago di La Maddalena	II	Part	9.34677	41.3028	Italy	Temperate Northern Atlantic	99.1052	0.23341
Arcipelago Toscano	II	Part	10.2251	42.8034	Italy	Temperate Northern Atlantic	138.674	0.141896
Ardery and Odbert Islands	Ia	No	110.5	-66.3132	Antarctica	Southern Ocean	1.98186	0.209119
Ardley Island	Ia	No	110.5	-66.3132	Antarctica	Southern Ocean	2.1549	0.209119
Area naturale marina protetta Cinque Terre	IV	Part	9.58636	44.0049	Italy	Temperate Northern Atlantic	30.6196	0.144027
Aride Island	Ia	All	55.75	-4.24611	Seychelles	Western Indo-Pacific	0.7	1.86684
Arnavon Islands	VI	All	158	-7.47867	Solomon Islands	Central Indo-Pacific	154.528	1.18454
Arrecife Alacranes	II	Part	-89.75	22.4048	Mexico	Tropical Atlantic	3338.5	1.25806
Arrecifes de Cozumel	II	Part	-87	20.3107	Mexico	Tropical Atlantic	69.1794	0.515265
Arvoredo	Ia	No	-48.25	-27.1704	Brazil	Temperate South America	159.442	1.68342
Ashmore Reef	Ia	Part	123	-12.1577	Australia	Central Indo-Pacific	513.027	1.27253
Asinara	II	Part	8.31831	40.9928	Italy	Temperate Northern Atlantic	0.752406	0.523995
Atol das Rocas	Ia	All	-33.75	-3.74733	Brazil	Tropical Atlantic	119.8	0.476387
Auvær	Ia	No	18.0064	69.7824	Norway	Temperate Northern Atlantic	4.00564	0.153984
Babuyan	VI	Part	119	9.70328	Philippines	Central Indo-Pacific	0.100905	0.946109
Bacalar Chico	IV	All	-87.75	18.1867	Mexico	Tropical Atlantic	35.3211	0.490555
Bacon	VI	Part	124	13.1335	Philippines	Central Indo-Pacific	1.01914	0.86781
Bådan	Ib	No	22.202	65.3442	Sweden	Temperate Northern Atlantic	18.5125	0.290202
Bahía de Loreto	II	Part	-111.25	25.8043	Mexico	Temperate Northern Pacific	624.528	1.15208
Bahia de Palma	IV	Part	2.69545	39.3599	Spain	Temperate Northern Atlantic	9.67725	0.457186
Baitiquirí	Ib	No	-74.75	19.8411	Cuba	Tropical Atlantic	1.01072	0.536897
Bales Beach	II	All	137.25	-36.0945	Australia	Temperate Australasia	4.85289	0.73565
Balesudden	Ia	No	18.742	63.0929	Sweden	Temperate Northern Atlantic	3.14373	0.128593
Banco Chinchorro	VI	Part	-87.5	18.661	Mexico	Tropical Atlantic	846.834	0.53658
Bancos de la Plata y de la Navidad	Ib	No	-69.25	19.6058	Dominican Republic	Tropical Atlantic	2256.28	0.410686
Bantayan Island	Ib	No	123.75	11.1784	Philippines	Central Indo-Pacific	6.43158	0.673847
Barili	VI	All	123.75	9.94961	Philippines	Central Indo-Pacific	0.108305	0.770033
Barrow Island	Ia	All	115.5	-20.7789	Australia	Central Indo-Pacific	1134.31	1.27815
Barvikmyran og Blodskytodden	Ia	No	30.8986	70.5237	Norway	Temperate Northern Atlantic	0.601736	0.183578
Barwon Bluff	III	All	144.5	-38.4809	Australia	Temperate Australasia	0.125947	0.313158
Bass Pyramid	Ia	No	147.25	-39.8378	Australia	Temperate Australasia	6.77857e-05	0.800593
Bästeträsk	Ia	No	18.9204	58.0219	Sweden	Temperate Northern Atlantic	0.0762591	0.0777919
Batasan	VI	All	124	9.94961	Philippines	Central Indo-Pacific	0.195731	0.593635
Bato	VI	All	123.75	9.94961	Philippines	Central Indo-Pacific	0.365582	0.770033
Båtöfjärden	Ia	No	22.8396	65.7807	Sweden	Temperate Northern Atlantic	9.2398	0.285092
Bazaruto	II	Part	35.5	-21.711	Mozambique	Western Indo-Pacific	1145.2	1.07507
Bellinghausen (Motu One)	IV	All	-154.5	-15.796	French Polynesia	Eastern Indo-Pacific	0.387008	0.886893
Bench Island	Ia	No	168.25	-46.9123	New Zealand	Temperate Australasia	0.273269	0.173353
Beresford Island	Ia	No	-128.683	50.7304	Canada	Temperate Northern Pacific	4.25316	0.173424
Bergöfjärden	Ia	No	22.6776	65.672	Sweden	Temperate Northern Atlantic	5.82333	0.101398
Biak Utara	Ia	No	135.75	-0.499994	Indonesia	Central Indo-Pacific	0.00548092	0.662822
Big Creek	V	All	-121.714	36.0163	United States	Temperate Northern Pacific	10.3225	0.269116
Big Sycamore Canyon	V	All	-118.984	33.9294	United States	Temperate Northern Pacific	4.05125	0.675575
Bil-isan	VI	All	123.75	9.70328	Philippines	Central Indo-Pacific	0.0683089	0.874723
Bilangbilangan	VI	Part	124	9.94961	Philippines	Central Indo-Pacific	0.155417	0.593635
Bird Island Group	IV	All	26.25	-33.8412	South Africa	Temperate Southern Africa	70.7597	0.833683
Bitoon	VI	All	123.75	9.94961	Philippines	Central Indo-Pacific	0.330022	0.770033
Björn	Ia	No	23.5311	65.7539	Sweden	Temperate Northern Atlantic	3.36655	0.279686
Bjørnøya	Ia	No	18.8959	74.4439	Svalbard	Arctic	2570.58	0.216947
Bjørnøya naturreservat	Ia	No	18.8959	74.4439	Svalbard	Arctic	2570.58	0.161916
Bjuren	Ia	No	20.7011	63.6573	Sweden	Temperate Northern Atlantic	2.64231	0.379432
Bjuröklubb	Ia	No	21.6773	64.442	Sweden	Temperate Northern Atlantic	2.67088	0.271876
Bleiksøya	Ia	No	15.9539	69.2848	Norway	Temperate Northern Atlantic	0.391481	0.10052
Bliksvær	Ia	No	13.9203	67.2878	Norway	Temperate Northern Atlantic	78.3252	0.0909255
Blue Hole	III	All	-87.5	17.2341	Belize	Tropical Atlantic	1.05216	0.494234
Bokö-Oxnö	Ia	No	17.732	58.8033	Sweden	Temperate Northern Atlantic	0.958273	0.0705578
Bonbon	VI	Part	124	9.94961	Philippines	Central Indo-Pacific	0.178115	0.593635
Bonden	Ia	No	20.0422	63.377	Sweden	Temperate Northern Atlantic	3.94366	0.341029
Bondöfjärden	Ib	No	21.6279	65.1889	Sweden	Temperate Northern Atlantic	91.1663	0.283171
Booderee	II	Part	150.75	-35.078	Australia	Temperate Australasia	5.69706	1.18326
Boot Island	Ia	No	-64.7248	45.2418	Canada	Temperate Northern Atlantic	0.374277	0.500821
Borgann og Frelsøy	Ia	No	10.7809	65.07	Norway	Temperate Northern Atlantic	49.9486	0.0886486
Bosque Estatal de Ceiba	IV	All	-65.5	18.1867	Puerto Rico	Tropical Atlantic	0.0789449	0.458977
Botigues	VI	All	123.75	11.1784	Philippines	Central Indo-Pacific	0.258129	0.673847
Bouches de Bonifacio	IV	Part	9.09564	41.3128	Italy	Temperate Northern Atlantic	912.515	0.272704
Bouvetoya	Ia	No	3.5	-54.4905	Bouvet Island	Southern Ocean	1.91593	0.209119
Brooks Peninsula	Ib	No	-127.803	50.181	Canada	Temperate Northern Pacific	20.2456	0.127995
Brunvær	Ia	No	15.1553	67.9417	Norway	Temperate Northern Atlantic	1.76408	0.117425
Buck Island Reef	V	All	-64.5	17.711	Virgin Islands of the United States	Tropical Atlantic	12.2946	0.450283
Buholman	Ia	No	10.489	64.3943	Norway	Temperate Northern Atlantic	11.588	0.119246
Bunurong	II	All	145.5	-38.6764	Australia	Temperate Australasia	16.6234	0.293702
Bushrangers Bay	II	All	151	-34.6678	Australia	Temperate Australasia	0.0288354	1.1156
Busogon	VI	All	123.75	10.933	Philippines	Central Indo-Pacific	0.315102	0.753076
Byers/Conroy/Harvey/Sinnett Islands	Ia	No	-129.274	52.5566	Canada	Temperate Northern Pacific	106.552	0.147222
Cabo Pulmo	II	Part	-109.25	23.5517	Mexico	Temperate Northern Pacific	11.6708	1.31174
Cabrillo	V	Part	-117.241	32.5548	United States	Temperate Northern Pacific	0.200177	0.496426
Cagawasan	VI	Part	124	9.94961	Philippines	Central Indo-Pacific	0.136527	0.593635
Campos del Tuyú	Ia	No	-56.5	-36.4975	Argentina	Temperate South America	29.4207	0.338749
Canhabaga	VI	Part	124	11.1784	Philippines	Central Indo-Pacific	0.256069	0.869389
Cape Byron	VI	Part	153.75	-28.7163	Australia	Temperate Australasia	194.491	2.46247
Cape Howe	II	All	150	-37.4958	Australia	Temperate Australasia	36.5664	2.20336
Cape Rodney ? Okakari Point Marine Reserve	Ia	All	174.75	-36.0945	New Zealand	Temperate Australasia	2.34385	0.781917
Cape Royds, Ross Island	Ia	No	166.25	-76.9542	Antarctica	Southern Ocean	0.886057	0.209119
Cape Shirreff, Livingston I., S. Shetland Is.	Ia	No	-60.75	-62.4275	Antarctica	Southern Ocean	0.0474576	0.181525
Capo Caccia Isola Piana	IV	Part	8.04461	40.6495	Italy	Temperate Northern Atlantic	3.74703	0.514756
Capo Carbonara	IV	Part	9.46119	38.9892	Italy	Temperate Northern Atlantic	33.3562	0.378852
Capo Gallo - Isola le Femmine	IV	Part	13.1939	38.3388	Italy	Temperate Northern Atlantic	11.8009	0.466021
Capo Rizzuto	IV	Part	17.235	38.9239	Italy	Temperate Northern Atlantic	63.0694	0.263175
Carot	VI	Part	120	16.2766	Philippines	Central Indo-Pacific	0.114228	0.640643
Carrington Point (Santa Rosa Island)	V	All	-119.981	34.1256	United States	Temperate Northern Pacific	26.9964	0.391398
Cartier Island	Ia	Part	123.5	-12.402	Australia	Central Indo-Pacific	64.8582	1.27369
Casay Shoal	VI	Part	123.75	9.94961	Philippines	Central Indo-Pacific	0.0120724	0.770033
Catarman	VI	All	123.75	9.70328	Philippines	Central Indo-Pacific	0.0794684	0.874723
Caticugan	VI	All	123.5	9.21008	Philippines	Central Indo-Pacific	0.0862895	0.719753
Caye Caulker	VI	All	-88	17.711	Belize	Tropical Atlantic	13.9303	0.474952
Cayos Miskitos y Franja Costera Inmediata	Ia	No	-82.75	14.3477	Nicaragua	Tropical Atlantic	4923.02	1.45417
Cedar Keys	Ib	No	-83.0047	29.0816	United States	Temperate Northern Atlantic	0.515745	0.387632
Cerbere-Banyuls	IV	Part	3.13389	42.6034	France	Temperate Northern Atlantic	2.56935	0.107562
Charlie Island	Ia	No	113.25	-26.5012	Australia	Temperate Australasia	0.00178032	1.08919
Checleset Bay	Ia	No	-127.582	50.0436	Canada	Temperate Northern Pacific	265.646	0.158352
Chetwode Island	Ia	No	174	-40.9799	New Zealand	Temperate Australasia	1.0215	0.0919874
Chokai	Ib	No	139.799	39.0814	Japan	Temperate Northern Pacific	22.9781	0.0679926
Chumbe Island Coral Park (CHICOP)	II	All	39	-6.23764	Tanzania	Western Indo-Pacific	0.632483	0.851972
Churchill Island	II	All	145.25	-38.4809	Australia	Temperate Australasia	3.20957	0.0941195
Cibanteng	Ia	No	106.25	-7.23073	Indonesia	Central Indo-Pacific	0.0140955	0.589974
Clump Island	Ia	No	-60.5	-52.2538	Falkland Islands	Temperate South America	0.00538116	0.137963
Cod Grounds	Ia	No	153	-31.7398	Australia	Temperate Australasia	3.13649	1.31871
Codfish Island	Ia	No	167.75	-46.7412	New Zealand	Temperate Australasia	0.283264	0.127523
Colase	VI	All	123.5	9.45677	Philippines	Central Indo-Pacific	0.133649	0.726903
Complexul Sacalin Zatoane	Ia	No	29.6432	44.794	Romania	Temperate Northern Atlantic	46.9453	0.0548592
Cook Island	IV	Part	153.5	-28.0565	Australia	Temperate Australasia	0.740063	2.21323
Coringa-Herald	Ia	All	150	-16.9952	Australia	Central Indo-Pacific	2444.97	0.948579
Cousin Island	Ia	All	55.75	-4.24611	Seychelles	Western Indo-Pacific	1.70936	1.86684
Cow Island	II	All	71.25	-6.23764	British Indian Ocean Territory	Western Indo-Pacific	72.6267	2.53938
Cross Island	IV	All	-67.1823	44.647	United States	Temperate Northern Atlantic	6.48494	0.0729087
Curieuse	II	All	55.75	-4.24611	Seychelles	Western Indo-Pacific	0.576784	1.86684
Cuvu Tikina	VI	Part	177.25	-17.711	Fiji	Central Indo-Pacific	0.845526	0.714073
Daang Lungsod-Guiwang	VI	All	123.5	9.45677	Philippines	Central Indo-Pacific	0.0117858	0.726903
Dampalit Island (5-WA-02)	Ib	No	123	13.1335	Philippines	Central Indo-Pacific	0.119741	0.803084
De Hoop	IV	All	20.75	-34.6678	South Africa	Temperate Southern Africa	265.383	2.22594
Dewdney and Glide Islands	Ia	No	-129.663	52.9382	Canada	Temperate Northern Pacific	0.446723	0.159347
Discovery Bay	II	All	141.25	-38.285	Australia	Temperate Australasia	26.3169	0.226234
Doljo	VI	All	123.75	9.70328	Philippines	Central Indo-Pacific	0.0438854	0.874723
Dolphin Island	Ia	No	116.75	-20.545	Australia	Central Indo-Pacific	0.272282	0.798386
Döman	Ia	No	21.6279	65.1889	Sweden	Temperate Northern Atlantic	0.55947	0.283171
Doong	VI	All	123.75	11.1784	Philippines	Central Indo-Pacific	0.0726954	0.673847
Double Island (Moturehu)	Ia	No	176	-36.6982	New Zealand	Temperate Australasia	0.308042	2.03848
Draunibota and Labiko Island	Ia	No	178.5	-18.1867	Fiji	Central Indo-Pacific	0.771146	0.770146
Duke of Edinburgh	Ia	No	-127.659	51.0177	Canada	Temperate Northern Pacific	3.43613	0.117749
Dwesa - Cwebe	Ia	All	29	-32.3754	South Africa	Temperate Southern Africa	148.13	1.05262
Eagle Rock	III	All	144.25	-38.4809	Australia	Temperate Australasia	0.177279	0.279619
Eastern Dallman Bay	Ia	No	-62.75	-64.1136	Antarctica	Southern Ocean	94.8002	0.212224
Eastern Peros Banhos Atoll	II	All	72	-5.24267	British Indian Ocean Territory	Western Indo-Pacific	396.187	2.52442
Ebiil	II	All	134.75	7.72648	Palau	Central Indo-Pacific	13.8128	0.84264
Echizen - Kaga Kaigan	Ib	No	136.137	36.3786	Japan	Temperate Northern Pacific	38.2827	0.138796
Edwin B. Forsythe	IV	Part	-74.1538	39.6731	United States	Temperate Northern Atlantic	32.5229	0.0503407
Eiao Island	IV	All	-140.75	-7.97413	French Polynesia	Eastern Indo-Pacific	5.28127	1.63228
Ekkerøya	Ia	No	30.15	70.0707	Norway	Temperate Northern Atlantic	1.54641	0.114794
El Nido	VI	Part	119.25	11.1784	Philippines	Central Indo-Pacific	347.043	1.15327
Eldey	Ia	No	-22.815	63.7002	Iceland	Temperate Northern Atlantic	13.6585	0.190088
Elephant Jason	Ia	No	-60.75	-51.1695	Falkland Islands	Temperate South America	0.455944	0.158766
Elizabeth and Middleton Reefs	Ia	Part	159	-29.5896	Australia	Central Indo-Pacific	200.859	1.66802
Elkhorn Slough	V	All	-121.956	36.7482	United States	Temperate Northern Pacific	0.187271	0.200272
Emily or Caye Glory	IV	All	-88	16.9952	Belize	Tropical Atlantic	4.59712	0.537273
Engelvær	Ia	No	14.6945	67.8818	Norway	Temperate Northern Atlantic	16.7603	0.0944544
Estero de Limantour	V	All	-122.935	38.0039	United States	Temperate Northern Pacific	0.830913	0.0899049
Estero Hondo	Ib	No	-71.25	20.0761	Dominican Republic	Tropical Atlantic	6.14219	0.418243
Ethniko Thalassio Parko Alonnisou Voreion Sporadon	VI	Part	24.0155	39.1942	Greece	Temperate Northern Atlantic	198.334	0.372058
Ethniko Thalassio Parko Zakynthou	IV	Part	20.9263	37.5858	Greece	Temperate Northern Atlantic	54.7272	0.433947
Everglades	Ib	Part	-81.0005	25.139	United States	Tropical Atlantic	1008.03	0.935606
Exuma Cays Land and Sea Park	II	All	-76.7503	24.4634	Bahamas	Tropical Atlantic	160.201	1.86753
Fågelskär	Ia	No	17.3022	58.6086	Sweden	Temperate Northern Atlantic	0.108242	0.0741383
Falsterbohalvöns havsområde	Ib	No	12.6961	55.4642	Denmark	Temperate Northern Atlantic	372.47	0.0596163
Far Northern	IV	Part	143.75	-12.8899	Australia	Central Indo-Pacific	13174.4	1.00141
Farallon	Ib	No	-123.187	37.8305	United States	Temperate Northern Pacific	79.6094	0.0875835
Farewell Spit	Ia	No	173	-40.6013	New Zealand	Temperate Australasia	139.938	0.283792
Filfla	Ib	No	14.3513	35.7251	Malta	Temperate Northern Atlantic	0.0657047	0.456595
Flatvær	Ia	No	19.3225	70.2745	Norway	Temperate Northern Atlantic	12.6554	0.269531
Flatværet/Varkgård	Ia	No	13.3329	66.8077	Norway	Temperate Northern Atlantic	15.1635	0.0923201
Flinders	Ia	No	148.75	-40.6013	Australia	Temperate Australasia	636.358	0.424308
Floholman	Ia	No	14.632	68.9377	Norway	Temperate Northern Atlantic	0.887607	0.218944
Fly Point	VI	Part	152.25	-32.7967	Australia	Temperate Australasia	0.559002	0.758172
Folkestone	II	All	-59.75	13.1335	Barbados	Tropical Atlantic	1.51356	1.20978
Forbidden Island	V	All	145.75	15.3143	Northern Mariana Islands and Guam	Central Indo-Pacific	0.00912268	0.843344
Forfjorden	Ia	No	15.9036	68.9932	Norway	Temperate Northern Atlantic	0.00239083	0.0934352
Francisco Coloane	Ia	No	-72.75	-54.199	Chile	Temperate South America	338.17	0.110693
Freycinet	Ia	No	148.5	-41.9168	Australia	Temperate Australasia	411.194	0.271177
Friday Island	Ia	No	113.25	-25.828	Australia	Temperate Australasia	0.00350504	1.34286
Froan	Ia	No	9.18728	64.0286	Norway	Temperate Northern Atlantic	639.868	0.111793
Frøyskjera	Ia	No	4.75963	61.7806	Norway	Temperate Northern Atlantic	9.71797	0.107583
Frugga	Ia	No	14.4619	68.8201	Norway	Temperate Northern Atlantic	1.02063	0.218055
Fuglbergøya/Nautøya	Ia	No	14.7152	68.1754	Norway	Temperate Northern Atlantic	0.522318	0.121155
Funafuti	VI	All	179	-8.46899	Tuvalu	Eastern Indo-Pacific	34.2391	0.876574
Funk Island	Ia	No	-53.0539	49.7215	Canada	Arctic	5.36629	0.0931018
Galapagos Marine Reserve	VI	Part	-90.5	-0.749979	Galapagos Islands	Tropical Eastern Pacific	4104.65	2.1442
Galiton	IV	Part	8.64746	37.5358	Tunisia	Temperate Northern Atlantic	4.5	0.463516
Galveston Island	Ia	No	-95.0026	29.0659	United States	Temperate Northern Atlantic	0.620855	0.427618
Gannet Islands	Ia	No	-56.6253	53.986	Canada	Arctic	18.2716	0.104545
Gapøyholman	Ia	No	16.2092	68.9329	Norway	Temperate Northern Atlantic	0.733506	0.121192
Garajau	Ia	No	-16.7375	32.5992	Madeira	Temperate Northern Atlantic	0.164385	1.24482
Gasan Community	VI	Part	121.75	13.1335	Philippines	Central Indo-Pacific	3.78616	0.711328
Gåsholma	Ia	No	17.3444	60.9734	Sweden	Temperate Northern Atlantic	3.96337	0.0564975
Gåsøya/Geitholmen	Ia	No	14.8043	69.0549	Norway	Temperate Northern Atlantic	6.56141	0.249598
Gåsvær	Ia	No	4.72772	61.203	Norway	Temperate Northern Atlantic	15.0781	0.0756649
Gebel ta' Bejn il-Kmiemen	Ib	No	14.3622	36.1021	Malta	Temperate Northern Atlantic	0.0124349	0.471563
Genkai	Ib	No	129.945	33.5783	Japan	Temperate Northern Pacific	451.026	0.163147
Gilutongan Island	VI	All	124	10.1958	Philippines	Central Indo-Pacific	0.093081	0.67956
Gjesværstappan	Ia	No	25.2099	71.1217	Norway	Temperate Northern Atlantic	4.75014	0.221198
Glacier Bay - Water	Ib	No	-136.364	58.3148	Alaska	Temperate Northern Pacific	33.6944	0.182063
Gladden Spit and Silk Cayes	IV	Part	-88	16.5164	Belize	Tropical Atlantic	5.94119	0.641649
Glover's Reef	IV	Part	-87.75	16.9952	Belize	Tropical Atlantic	174.09	0.500134
Gran	Ia	No	17.6793	62.0357	Sweden	Temperate Northern Atlantic	4.72221	0.0679704
Grandefjæra	Ia	No	9.54894	63.6812	Norway	Temperate Northern Atlantic	9.10404	0.105
Granholmen	Ia	No	22.0851	64.4888	Sweden	Temperate Northern Atlantic	1.29496	0.280702
Grays Harbor	IV	All	-124.276	47.0644	United States	Temperate Northern Pacific	3.77312	0.0814482
Great Australian Bight	II	Part	130.5	-31.7398	Australia	Temperate Australasia	1370.52	1.0462
Great Australian Bight (Sanctuary Zone)	Ib	No	130.5	-31.7398	Australia	Temperate Australasia	430.982	1.0462
Great Connetable Island	IV	Part	-52	4.74457	French Guiana	Tropical Atlantic	78.6167	1.00331
Great Sandy Island	Ia	No	115.75	-21.0125	Australia	Central Indo-Pacific	27.2018	0.607555
Grindøysundet	Ia	No	18.7094	69.942	Norway	Temperate Northern Atlantic	6.33116	0.120426
Grindul Chituc	Ia	No	28.8554	44.5938	Romania	Temperate Northern Atlantic	1.52787	0.055305
Grindul Lupilor	Ia	No	28.8778	44.7267	Romania	Temperate Northern Atlantic	9.56587	0.0548209
Grunnfjorden	Ia	No	15.1135	68.9961	Norway	Temperate Northern Atlantic	1.85125	0.0925489
Grunnvågvatn	Ia	No	17.8119	69.6698	Norway	Temperate Northern Atlantic	0.265961	0.152832
Guam	IV	Part	144.75	13.6199	Northern Mariana Islands and Guam	Central Indo-Pacific	21.1709	0.805104
Guaraqueçaba	Ia	No	-48.25	-25.3771	Brazil	Temperate South America	255.025	0.315474
Guaratiba	Ia	No	-43.5	-23.0977	Brazil	Temperate South America	0.235703	0.763936
Guinacot	VI	All	124.5	9.70328	Philippines	Central Indo-Pacific	0.00441505	0.701915
Gull Island (Santa Cruz Island)	V	All	-119.733	33.9321	United States	Temperate Northern Pacific	18.9665	0.543324
Gunung Api	Ia	No	126.75	-6.73444	Indonesia	Central Indo-Pacific	1.1824	1.47623
Gymmerholmen	Ia	No	18.6028	59.185	Sweden	Temperate Northern Atlantic	0.296989	0.0910951
Hagonoy	VI	Part	125.5	6.73444	Philippines	Central Indo-Pacific	0.5	0.499592
Håkøybotn	Ia	No	18.5098	69.8304	Norway	Temperate Northern Atlantic	0.0709557	0.0893744
Halfmoon Caye	II	All	-87.5	17.2341	Belize	Tropical Atlantic	5.61012	0.494234
Hållnäskusten	Ib	No	17.9227	60.5751	Sweden	Temperate Northern Atlantic	10.4481	0.0583588
Halsören	Ia	No	21.7814	65.2994	Sweden	Temperate Northern Atlantic	0.107472	0.230274
Hamelin Pool	Ia	No	114	-26.0528	Australia	Temperate Australasia	1093.58	1.30414
Haparanda-Sandskär	Ib	No	23.8908	65.5107	Sweden	Temperate Northern Atlantic	9.91629	0.292219
Hare Bay Islands	Ia	No	-55.845	51.3071	Canada	Arctic	11.1454	0.132269
Harris Point (San Miguel Island)	V	All	-120.231	34.1266	United States	Temperate Northern Pacific	60.9311	0.353992
Harufjärden	Ib	No	22.6776	65.672	Sweden	Temperate Northern Atlantic	27.0711	0.101398
Hästholmen	Ia	No	22.3588	65.4538	Sweden	Temperate Northern Atlantic	0.140447	0.286291
Hatutu Island Reserve Integrale	IV	Part	-140.5	-7.97413	French Polynesia	Eastern Indo-Pacific	4.16686	1.55082
Hawaiian Islands National Wildlife Refuge (8 sites)	Ia	Part	-170.5	25.6028	Hawaii	Eastern Indo-Pacific	1697.71	3.05425
Hayaan, Inanuran and Budlaan	VI	Part	124	9.94961	Philippines	Central Indo-Pacific	0.377496	0.593635
Heard Island and McDonald Islands	Ia	All	74.25	-52.4066	Heard and McDonald Islands	Southern Ocean	1101.96	0.212224
Helderberg	IV	All	18.75	-34.2555	South Africa	Temperate Southern Africa	0.883687	0.441557
Helen Reef	II	Part	131.75	2.99863	Palau	Central Indo-Pacific	107.544	0.524383
Helgolander Felssockel	IV	Part	7.83916	54.2207	Germany	Temperate Northern Atlantic	53.7808	0.0392345
Hen and Chicken Islands	Ia	No	174.75	-35.8922	New Zealand	Temperate Australasia	1.34905	2.01878
Hertsånger	Ia	No	21.2499	64.1074	Sweden	Temperate Northern Atlantic	2.15428	0.300411
Hesquiat Peninsula	Ib	No	-126.465	49.3562	Canada	Temperate Northern Pacific	0.430895	0.147718
Hikkaduwa	IV	Part	80	6.23764	Sri Lanka	Western Indo-Pacific	0.233629	0.753964
Hirsholmene	Ia	No	10.6003	57.4836	Denmark	Temperate Northern Atlantic	53.274	0.0574256
Hjelmsøya	Ia	No	24.6709	71.0947	Norway	Temperate Northern Atlantic	0.241788	0.26306
Hluleka	Ia	All	29.25	-31.9522	South Africa	Temperate Southern Africa	35.6441	0.70284
Högbådan	Ia	No	18.4411	60.4687	Sweden	Temperate Northern Atlantic	0.202728	0.0590609
Högbonden	Ia	No	18.4966	62.8598	Sweden	Temperate Northern Atlantic	3.45911	0.128135
Hol Chan	II	Part	-88	17.949	Belize	Tropical Atlantic	45.3151	0.469112
Hölick	Ia	No	17.5031	61.5054	Sweden	Temperate Northern Atlantic	1.77146	0.0875411
Holsterörarna	Ia	No	22.6776	65.672	Sweden	Temperate Northern Atlantic	0.511342	0.101398
Hongværet/Galtholmen	Ia	No	14.6013	68.6445	Norway	Temperate Northern Atlantic	0.792256	0.0906651
Honolua-Mokuleia Bay	IV	Part	-156.75	21.0125	Hawaii	Eastern Indo-Pacific	0.0922353	0.504187
Hopen	Ia	No	25.2389	76.4843	Svalbard	Arctic	3827.99	0.110723
Hopen naturreservat	Ia	No	25.2269	76.6572	Svalbard	Arctic	3091.9	0.121192
Hornøya og Reinøya	Ia	No	31.1606	70.4416	Norway	Temperate Northern Atlantic	1.94118	0.126426
Hornstrandir	Ib	No	-22.6696	66.5861	Iceland	Temperate Northern Atlantic	3.07502	0.182331
Horsvær	Ia	No	11.7276	65.3425	Norway	Temperate Northern Atlantic	169.595	0.0890713
Hovsflesa	Ia	No	13.9636	68.4657	Norway	Temperate Northern Atlantic	0.667458	0.219908
Hudson Rocks	Ia	No	-123.81	49.2105	Canada	Temperate Northern Pacific	0.494858	0.0376114
Hundholmen	Ia	No	12.7149	67.8041	Norway	Temperate Northern Atlantic	0.461979	0.272073
Huvudskär	Ia	No	18.5117	59.065	Sweden	Temperate Northern Atlantic	20.7019	0.0608975
Il-Gzejjer ta' San Pawl / Selmunett	Ib	No	14.3622	36.1021	Malta	Temperate Northern Atlantic	0.064077	0.471563
Ile Brion, de l'	Ia	No	-61.4636	47.8267	Canada	Temperate Northern Atlantic	0.0144115	0.13396
Îles de l'Estuaire	Ia	No	-69.3052	48.1549	Canada	Temperate Northern Atlantic	1.91543	0.180064
Ilha do Mel	Ia	No	-48.25	-25.6028	Brazil	Temperate South America	3.07794	0.980041
Ilhas Desertas	Ia	No	-16.4872	32.5984	Madeira	Temperate Northern Atlantic	43.6175	1.26236
Ilhas Selvagens	Ia	No	-15.9949	30.0279	Madeira	Temperate Northern Atlantic	28.3486	0.97596
Illes Medes	IV	Part	3.34831	42.0645	Spain	Temperate Northern Atlantic	5.1278	0.155339
Ilôt de Sable	IV	Part	-140.25	-7.97413	French Polynesia	Eastern Indo-Pacific	0.00353772	1.55126
Ilulissat Isfjord	Ib	No	-50.9523	69.3483	Greenland	Arctic	50.746	1.23559
Indreholmen/Lyngværet	Ia	No	11.782	66.0616	Norway	Temperate Northern Atlantic	24.0346	0.118899
Indrevær	Ia	No	4.57577	60.9317	Norway	Temperate Northern Atlantic	22.7206	0.0551746
Isla Columbrete	IV	Part	0.702077	39.7837	Spain	Temperate Northern Atlantic	0.17	0.407533
Isla de Desecheo	IV	All	-67.5	18.424	Puerto Rico	Tropical Atlantic	1.29126	0.390065
Isla del Caño	Ia	No	-83.75	8.71619	Costa Rica	Tropical Eastern Pacific	48.8273	0.406126
Isla Guayabo	Ia	No	-85	9.70328	Costa Rica	Tropical Eastern Pacific	0.062837	0.201893
Islas Negritos	Ia	No	-84.75	9.70328	Costa Rica	Tropical Eastern Pacific	1.02644	0.21158
Isola di Montecristo	Ia	No	10.4317	42.2865	Italy	Temperate Northern Atlantic	0.26342	0.284401
Isole di Ventotene e Santo Stefano	IV	Part	13.3364	40.7954	Italy	Temperate Northern Atlantic	21.9038	0.267141
Isole Egadi	IV	Part	12.1761	38.0037	Italy	Temperate Northern Atlantic	332.585	0.419415
Isole Tremiti	IV	Part	15.465	42.2064	Italy	Temperate Northern Atlantic	13.5998	0.207476
Izembek	Ib	No	-162.858	55.3017	Alaska	Arctic	572.622	0.0727465
Jandayan Norte	VI	All	124.25	10.1958	Philippines	Central Indo-Pacific	0.122551	0.545223
Jandayan Sur	VI	All	124.25	10.1958	Philippines	Central Indo-Pacific	0.0550189	0.545223
Jason East Cay	Ia	No	-61.25	-51.0125	Falkland Islands	Temperate South America	0.2	0.197417
Jervis Bay	IV	Part	150.75	-35.078	Australia	Temperate Australasia	150.411	1.18326
Judith Rock (San Miguel Island)	V	All	-120.482	33.9349	United States	Temperate Northern Pacific	6.30926	0.388962
Jurien Bay	II	Part	115	-30.4554	Australia	Temperate Australasia	714.951	0.536337
Kaliakra	Ia	No	28.4226	43.3881	Bulgaria	Temperate Northern Atlantic	18.865	0.0544019
Kalix yttre skärgård	Ib	No	23.3674	65.6462	Sweden	Temperate Northern Atlantic	92.3261	0.286291
Kapiti	Ia	All	175	-40.7909	New Zealand	Temperate Australasia	14.1918	0.0874873
Kapiti Island	Ia	No	175	-40.7909	New Zealand	Temperate Australasia	0.0685361	0.0874873
Karang Bolong	Ia	No	109	-7.97413	Indonesia	Central Indo-Pacific	0.01	0.830131
Karlsøyvær	Ia	No	14.6782	67.588	Norway	Temperate Northern Atlantic	116.466	0.122514
Karnes	Ia	No	20.029	69.9653	Norway	Temperate Northern Atlantic	1.213	0.189797
Kekova	IV	All	29.8734	36.1343	Turkey	Temperate Northern Atlantic	16.0996	0.485752
Kepulauan Aru Bagian Tenggara	Ia	No	134.75	-6.98265	Indonesia	Central Indo-Pacific	1810.02	1.83624
Kepulauan Karimata	Ia	No	108.75	-1.74973	Indonesia	Central Indo-Pacific	595.722	1.88441
Kepulauan Waigeo Sebelah Barat (Kepulauan Panjang)	Ia	No	130	0.249999	Indonesia	Central Indo-Pacific	789.943	0.62304
Kermadec Islands	Ia	All	-178.25	-29.8068	New Zealand	Temperate Australasia	123.611	2.64139
Kinaroddsandfjorden	Ia	No	27.6558	71.1354	Norway	Temperate Northern Atlantic	0.0310397	0.187927
Kinawahan	VI	All	123.75	10.933	Philippines	Central Indo-Pacific	0.220279	0.753076
Kiritimati Atoll (Christmas Island)	Ia	No	-157.25	1.99959	Line Group	Eastern Indo-Pacific	165.41	2.6215
Kisite	II	All	39.25	-4.74457	Kenya	Western Indo-Pacific	34.1458	0.741785
Kjølsøyværet/Valvær	Ia	No	12.5971	66.7949	Norway	Temperate Northern Atlantic	31.348	0.0954864
Klubben	Ia	No	21.1105	63.9953	Sweden	Temperate Northern Atlantic	0.48658	0.36279
Kluntarna	Ia	No	22.6232	65.3878	Sweden	Temperate Northern Atlantic	7.19728	0.286736
Knähaken	Ib	No	12.4895	56.2044	Sweden	Temperate Northern Atlantic	13.601	0.0578516
Kobbevågen	Ia	No	18.7094	69.942	Norway	Temperate Northern Atlantic	4.33361	0.120426
Komagværstranda	Ia	No	30.3989	70.1642	Norway	Temperate Northern Atlantic	0.867578	0.115104
Komodo	II	Part	119.75	-8.46899	Indonesia	Central Indo-Pacific	852.314	1.26192
Kongsøya, Helløya og Skarvholmen	Ia	No	29.5734	70.7553	Norway	Temperate Northern Atlantic	0.239743	0.19832
Kornati	II	Part	15.3846	43.8236	Croatia	Temperate Northern Atlantic	97.6297	0.139169
Krunnien luonnonsuojelualue	Ia	No	24.8312	65.4112	Finland	Temperate Northern Atlantic	39.3363	0.286736
Kungsbackafjorden	Ia	No	11.9131	57.2862	Sweden	Temperate Northern Atlantic	27.0025	0.0607423
Kvaløy og Rauøy	Ia	No	11.071	65.0205	Norway	Temperate Northern Atlantic	33.7988	0.0886486
Labrador	IV	Part	103.75	1.2499	Singapore	Central Indo-Pacific	7.23528e-05	0.855055
Lago Piratuba	Ia	No	-50	1.74973	Brazil	Tropical Atlantic	0.701354	1.07001
Laguna e Karavastase	Ia	No	19.3715	40.8692	Albania	Temperate Northern Atlantic	40.0946	0.25044
Laguna Joyuda	V	All	-67.25	18.1867	Puerto Rico	Tropical Atlantic	0.0532357	0.528151
Lajog	VI	All	124	9.94961	Philippines	Central Indo-Pacific	0.28673	0.593635
Lambog	VI	All	123.75	9.94961	Philippines	Central Indo-Pacific	0.237641	0.770033
Lånan/Skjærvær	Ia	No	11.8159	65.7639	Norway	Temperate Northern Atlantic	111.064	0.0886466
Lancelin Island Lagoon	IV	All	115.25	-31.0998	Australia	Temperate Australasia	0.102236	0.491553
Langebaan Lagoon	IV	Part	18	-33.216	South Africa	Temperate Southern Africa	15.3075	0.279883
Långöhällorna	Ia	No	22.6232	65.3878	Sweden	Temperate Northern Atlantic	0.923635	0.286736
Lapakahi	IV	Part	-156	20.0761	Hawaii	Eastern Indo-Pacific	0.435203	0.592083
Las Cruces	IV	All	-71.75	-33.4249	Chile	Temperate South America	0.147714	0.223517
Laughing Bird Caye	II	All	-88.25	16.5164	Belize	Tropical Atlantic	41.2012	0.529134
Laukvikøyene	Ia	No	14.27	68.4086	Norway	Temperate Northern Atlantic	3.75751	0.0901168
Lawis	VI	All	124	9.94961	Philippines	Central Indo-Pacific	0.274313	0.593635
Leirvika	Ia	No	14.6662	67.294	Norway	Temperate Northern Atlantic	0.0239641	0.144513
Lekangsøya	Ia	No	17.177	69.0398	Norway	Temperate Northern Atlantic	0.20315	0.119737
Lenger Island	VI	Part	158.25	7.23073	Micronesia	Central Indo-Pacific	0.006	1.02696
Leskären	Ia	No	21.6279	65.1889	Sweden	Temperate Northern Atlantic	0.620298	0.283171
Leuwang Sancang and Perairan	Ia	No	107.75	-7.72648	Indonesia	Central Indo-Pacific	29.7754	0.674754
Lidö	Ia	No	19.0742	59.7808	Sweden	Temperate Northern Atlantic	1.03465	0.0755055
Lihou Reef	Ia	All	151.75	-17.4727	Australia	Central Indo-Pacific	2497.3	0.918435
Likskär	Ib	No	22.942	65.6053	Sweden	Temperate Northern Atlantic	21.2849	0.281877
Likskäret	Ia	No	22.3588	65.4538	Sweden	Temperate Northern Atlantic	0.202865	0.286291
Lilla Björn	Ia	No	22.0468	65.2344	Sweden	Temperate Northern Atlantic	0.775479	0.283085
Lille Kamøya	Ia	No	23.1248	70.8279	Norway	Temperate Northern Atlantic	1.21055	0.267589
Litchfield Island	Ia	No	-64	-64.8672	Antarctica	Southern Ocean	2.48107	0.209119
Little Barrier Island	Ia	No	175	-36.2962	New Zealand	Temperate Australasia	0.0423067	0.849006
Little Sound (Grand Cayman)	Ib	All	-81.25	19.1341	Cayman Islands	Tropical Atlantic	1.01714	1.06484
Ljønesøya	Ia	No	14.8202	67.4124	Norway	Temperate Northern Atlantic	1.27543	0.0907201
Lofotodden	Ia	No	12.7149	67.8041	Norway	Temperate Northern Atlantic	0.685197	0.272073
Long Bay - Okura	Ia	All	175	-36.6982	New Zealand	Temperate Australasia	0.645033	0.349967
Long Island-Kokomohua	Ia	All	174.25	-41.1684	New Zealand	Temperate Australasia	2.16296	0.258116
Long Ledge to Dry Gut Marine Biological Reserve	Ia	No	-5.75	-16.0364	Saint Helena	Tropical Atlantic	0.0957604	1.65461
Loppa	Ia	No	21.395	70.4395	Norway	Temperate Northern Atlantic	1.03546	0.244991
Lord Howe Island	IV	Part	159.25	-31.5269	Australia	Central Indo-Pacific	307.562	1.72967
Lumayag Islet	VI	Part	124.75	9.94961	Philippines	Central Indo-Pacific	0.720649	0.713286
Luyang	VI	All	123.75	10.933	Philippines	Central Indo-Pacific	0.139545	0.753076
Luyong-baybay	VI	All	123.75	11.1784	Philippines	Central Indo-Pacific	0.16433	0.673847
Macaas	VI	All	124	9.94961	Philippines	Central Indo-Pacific	0.338917	0.593635
Mackay / Capricorn	IV	Part	151	-22.4061	Australia	Central Indo-Pacific	29579.5	1.68929
Madangog	VI	All	123.75	9.94961	Philippines	Central Indo-Pacific	0.0996329	0.770033
Mafia Island	VI	Part	39.5	-7.97413	Tanzania	Western Indo-Pacific	525.657	0.680704
Magtongtong	VI	All	123.75	9.94961	Philippines	Central Indo-Pacific	0.330552	0.770033
Maina Reserve	VI	All	-159.75	-18.8977	Cook Islands	Eastern Indo-Pacific	0.733787	1.07997
Makkaurhalvøya	Ia	No	30.3691	70.687	Norway	Temperate Northern Atlantic	1.28569	0.310744
Malindi	II	All	40.25	-3.24826	Kenya	Western Indo-Pacific	5.7153	0.833877
Målselvutløpet	Ia	No	18.5098	69.8304	Norway	Temperate Northern Atlantic	0.97814	0.0893744
Mamberamo-Pegunungan Foja	Ib	No	138	-1.49983	Indonesia	Central Indo-Pacific	0.794699	0.45682
Managaha Marine Conservation Area	IV	All	145.75	15.3143	Northern Mariana Islands and Guam	Central Indo-Pacific	5.00846	0.843344
Manele-Hulopoe	IV	All	-157	20.7789	Hawaii	Eastern Indo-Pacific	0.015898	0.534912
Mantatao	VI	All	123.75	9.94961	Philippines	Central Indo-Pacific	0.318801	0.770033
Manyukos Island	VI	All	118.75	10.1958	Philippines	Central Indo-Pacific	1.32445	1.09534
Maputaland	IV	Part	33	-27.1704	South Africa	Western Indo-Pacific	191.382	1.04293
Marcus Island	IV	All	18	-33.216	South Africa	Temperate Southern Africa	0.431778	0.279883
Mas Popaya Raja	Ia	No	122.75	0.999949	Indonesia	Central Indo-Pacific	37.5579	0.700575
Masigpit Island	VI	All	124	9.94961	Philippines	Central Indo-Pacific	0.292861	0.593635
Maskali Sud	Ia	No	43.25	11.6685	Djibouti	Western Indo-Pacific	1.90925	0.939357
Maslog	VI	All	124.25	10.933	Philippines	Central Indo-Pacific	0.00413977	0.83474
Massan	Ia	No	23.3674	65.6462	Sweden	Temperate Northern Atlantic	0.504603	0.286291
Måsvær	Ia	No	19.1157	70.164	Norway	Temperate Northern Atlantic	15.9509	0.262589
Matsalu RP, Matsalu siselahe ja roostike	Ib	No	23.4463	58.9609	Estonia	Temperate Northern Atlantic	12.6485	0.153288
Matsalu RP, Väinamere saarte	Ib	No	23.3494	58.8483	Estonia	Temperate Northern Atlantic	32.2474	0.0907941
Matsalu RP, Väinamere vabavee	Ib	No	23.3494	58.8483	Estonia	Temperate Northern Atlantic	147.603	0.0907941
Matutinao	VI	All	123.75	9.94961	Philippines	Central Indo-Pacific	0.132476	0.770033
Maubesi	Ia	No	125	-9.70328	Indonesia	Central Indo-Pacific	0.793639	1.44781
Mayor Island (Tuhua)	Ia	All	176.25	-37.2972	New Zealand	Temperate Australasia	5.18488	1.45159
Maziwe Island	II	All	39	-5.49157	Tanzania	Western Indo-Pacific	2.61243	0.799642
Meagre Bay Pond S (Grand Cayman)	IV	All	-81.25	19.1341	Cayman Islands	Tropical Atlantic	0.0513268	1.06484
Mermaid Reef	Ia	All	119.5	-16.9952	Australia	Central Indo-Pacific	190.859	1.45102
Merri	III	All	142.5	-38.4809	Australia	Temperate Australasia	0.193079	0.265775
Merritt Island	IV	Part	-80.5041	28.6576	United States	Tropical Atlantic	145.64	0.397727
Misali Island	VI	Part	39.5	-5.24267	Tanzania	Western Indo-Pacific	21.7936	0.818046
Misool Selatan	Ia	No	130	-2.24942	Indonesia	Central Indo-Pacific	3.57026	0.741757
Missjö	Ib	No	16.8761	58.4114	Sweden	Temperate Northern Atlantic	16.7257	0.0680882
Mitlenatch Island	Ia	No	-124.935	49.8801	Canada	Temperate Northern Pacific	1.61187	0.0472464
Moffen	Ia	No	14.4334	79.9123	Svalbard	Arctic	1.68789	0.267123
Moheli	II	Part	43.75	-12.1577	Comoro Islands	Western Indo-Pacific	45.4503	1.08368
Mohotani Reserve Integrale	IV	Part	-138.75	-9.94961	French Polynesia	Eastern Indo-Pacific	1.90192	1.73283
Mokohinau Islands	Ia	No	175.25	-35.8922	New Zealand	Temperate Australasia	1.12561	1.75715
Montebello Islands	Ia	Part	115.5	-20.545	Australia	Central Indo-Pacific	525.582	1.33743
Moore/McKenny/Whitmore Islands	Ia	No	-129.483	52.6911	Canada	Temperate Northern Pacific	2.03039	0.148399
Morfjorden	Ia	No	14.7403	68.4688	Norway	Temperate Northern Atlantic	0.227288	0.095039
Morowali	Ia	No	121.75	-1.99959	Indonesia	Central Indo-Pacific	1.78045	0.636962
Morro Bay	IV	All	-120.972	35.2688	United States	Temperate Northern Pacific	1.92359	0.280292
Mositi Vanuaso-Lamiti-Malawai/Lekanai/Nacavanadi/Naovuka/Vanuaso	VI	Part	179.25	-17.949	Fiji	Central Indo-Pacific	8.26212	0.760891
Motu Manawa - Pollen Island	Ia	All	174.5	-37.098	New Zealand	Temperate Australasia	0.323752	0.161622
Motu Motiro Hiva	Ia	All	-104.5	-26.5012	Easter Island	Eastern Indo-Pacific	24.5683	2.93938
Motu Tabu Islet Closed Area (Kiritimati)	Ia	No	-157.25	1.99959	Line Group	Eastern Indo-Pacific	0.00182324	2.6215
Motu Upua Closed Area	Ia	No	-157.25	1.99959	Line Group	Eastern Indo-Pacific	0.0267869	2.6215
Motuotu Island	Ia	No	177.25	-37.8914	New Zealand	Temperate Australasia	0.329787	1.28905
Moturiki-Daku/Niubasaga/Uluibau	VI	Part	178.75	-17.711	Fiji	Central Indo-Pacific	56.1541	0.974915
Mu Ko Surin	II	All	97.75	9.45677	Thailand	Western Indo-Pacific	60.2828	1.04685
Mubrani-Kaironi	Ib	No	133.75	-0.749979	Indonesia	Central Indo-Pacific	0.0761811	0.655218
Munyaroo	Ia	No	137.5	-33.4249	Australia	Temperate Australasia	7.38126	0.457762
Mushroom Reef	III	All	145	-38.4809	Australia	Temperate Australasia	0.470236	0.228255
Nahawan	VI	All	124	9.94961	Philippines	Central Indo-Pacific	0.0885175	0.593635
Nahtik Marine Sanctuary	IV	All	158.25	6.73444	Micronesia	Central Indo-Pacific	0.1905	1.15863
Nalayag Point	VI	All	120.75	13.6199	Philippines	Central Indo-Pacific	0.0144078	0.791632
Nalusuan	VI	All	124	10.1958	Philippines	Central Indo-Pacific	0.823939	0.67956
Neiden- og Munkefjord	Ia	No	29.9036	69.9767	Norway	Temperate Northern Atlantic	2.4119	0.144773
Nelson Island	II	All	72.25	-5.74037	British Indian Ocean Territory	Western Indo-Pacific	108.735	2.53938
Neptune Islands	Ia	No	136	-35.2823	Australia	Temperate Australasia	146.233	0.696156
Ngederrak Reef	II	All	134.5	7.23073	Palau	Central Indo-Pacific	2.70871	0.84264
Ngemelis Conservation Area	V	Part	134.25	6.98265	Palau	Central Indo-Pacific	22.5854	0.891883
Ngermasech	II	All	134.75	7.47867	Palau	Central Indo-Pacific	3.1337	0.840649
Ngerukuid (Ngerukewid) Islands Preserve	III	All	134.25	6.98265	Palau	Central Indo-Pacific	2.96198	0.891883
Ngerumekoal Spawning Area	IV	All	134.25	7.47867	Palau	Central Indo-Pacific	3.5	1.01663
Niedersachsisches Wattenmeer	II	Part	7.69553	53.7935	Netherlands	Temperate Northern Atlantic	2987.12	0.0392345
Nisqually	IV	Part	-122.721	48.038	United States	Temperate Northern Pacific	5.14986	0.0392345
Nord-Fugløya	Ia	No	20.1437	70.2511	Norway	Temperate Northern Atlantic	0.667687	0.24643
Nordaust-Svalbard	Ia	No	24.6719	79.3071	Svalbard	Arctic	19876.4	0.243579
Norr-Äspen	Ia	No	22.6232	65.3878	Sweden	Temperate Northern Atlantic	2.79047	0.286736
Norrpada	Ia	No	19.2336	59.6094	Sweden	Temperate Northern Atlantic	0.246991	0.0552074
North-western White Island	Ia	No	167	-76.9542	Antarctica	Southern Ocean	51.2366	0.206364
North Fur	Ia	No	-60.75	-51.1695	Falkland Islands	Temperate South America	0.396482	0.158766
Nosy Atafana	II	Part	50	-16.2766	Madagascar	Western Indo-Pacific	11.7738	1.71855
Nukunonu Marine Conservation Area	II	All	-171.75	-9.21008	Tokelau	Eastern Indo-Pacific	0.0548115	1.15673
Nupen	Ia	No	13.7708	67.1682	Norway	Temperate Northern Atlantic	0.660474	0.095039
Nusa Barung	Ia	No	113.25	-8.46899	Indonesia	Central Indo-Pacific	0.60845	1.14236
Nusakambangan	Ia	No	109	-7.97413	Indonesia	Central Indo-Pacific	0.282248	0.830131
Nuyts Archipelago	Ia	No	133.25	-32.3754	Australia	Temperate Australasia	3531.39	0.606786
Nykan	Ia	No	11.8212	67.3729	Norway	Temperate Northern Atlantic	1.04995	0.187446
Nyke/Tussen	Ia	No	14.4619	68.8201	Norway	Temperate Northern Atlantic	0.153046	0.218055
Nykvåg/Nykan	Ia	No	14.4619	68.8201	Norway	Temperate Northern Atlantic	0.602884	0.218055
O'ua	VI	Part	-174.75	-20.0761	Tonga	Central Indo-Pacific	35.889	1.0666
Oak Bay Islands	Ia	No	-123.168	48.4359	Canada	Temperate Northern Pacific	2.09799	0.0620492
Omgangsstauran	Ia	No	28.4747	71.0745	Norway	Temperate Northern Atlantic	2.87619	0.133393
Øra	Ia	No	10.9463	59.147	Norway	Temperate Northern Atlantic	1.77445	0.0561877
Orchard Rocks	V	All	-122.479	48.0277	United States	Temperate Northern Pacific	0.396249	0.0392345
Orrskärsrevet	Ia	No	22.8396	65.7807	Sweden	Temperate Northern Atlantic	0.357176	0.285092
Orskjera	Ia	No	7.23332	63.1724	Norway	Temperate Northern Atlantic	10.6596	0.0959751
Osen/Sandværet	Ia	No	15.6496	68.2929	Norway	Temperate Northern Atlantic	2.23162	0.122514
Ossian Sars	Ia	No	12.1221	78.5288	Svalbard	Arctic	1.15224	0.251659
Ostnäs	Ia	No	20.8361	63.7702	Sweden	Temperate Northern Atlantic	1.90244	0.321851
Otervær	Ia	No	12.7538	66.6199	Norway	Temperate Northern Atlantic	0.790512	0.090501
Padre Island	V	Part	-97.2508	27.1273	United States	Temperate Northern Atlantic	106.2	0.471677
Pantudlan	VI	All	123.75	9.94961	Philippines	Central Indo-Pacific	0.12717	0.770033
Panua	Ia	No	122	0.249999	Indonesia	Central Indo-Pacific	0.0845763	0.800439
Parazinho	Ia	No	-50	0.999949	Brazil	Tropical Atlantic	2.78119	0.835436
Parc du lagon de Bourail: Ile Verte	IV	All	165.25	-21.711	New Caledonia	Central Indo-Pacific	0.84	1.07269
Parc du lagon de Bourail: Poé	IV	All	165.25	-21.711	New Caledonia	Central Indo-Pacific	8.12451	1.07269
Parc du lagon sud: Ile aux Canards	V	All	166.25	-22.4061	New Caledonia	Central Indo-Pacific	0.370639	1.15356
Parc du lagon sud: Ilot Bailly	V	All	166.5	-22.637	New Caledonia	Central Indo-Pacific	3.32916	1.31347
Parc du lagon sud: Ilot Maitre	IV	All	166.25	-22.4061	New Caledonia	Central Indo-Pacific	10.3895	1.15356
Parc du lagon sud: Ilot Signal	V	All	166.25	-22.4061	New Caledonia	Central Indo-Pacific	2.24353	1.15356
Pasil Reef	VI	All	124.5	9.70328	Philippines	Central Indo-Pacific	0.180319	0.701915
Patao	VI	All	123.75	11.1784	Philippines	Central Indo-Pacific	0.563161	0.673847
Patta Peken	Ib	No	21.9365	65.4096	Sweden	Temperate Northern Atlantic	18.7997	0.185116
Pelong Rocks Wildlife Sanctuary	Ia	No	115	4.99367	Brunei	Central Indo-Pacific	0.0608694	0.978725
Penghu Columnar Basalt	Ia	No	119.5	23.5504	Taiwan	Central Indo-Pacific	4.78255	1.28835
Pinamgo	VI	All	124.5	10.1958	Philippines	Central Indo-Pacific	0.379234	0.703264
Piti Bomb Holes	IV	Part	144.75	13.6199	Northern Mariana Islands and Guam	Central Indo-Pacific	0.924686	0.805104
Playa de la Isla Contoy	Ia	No	-86.75	21.4783	Mexico	Tropical Atlantic	0.140686	0.594969
Plum Tree Island	IV	Part	-76.3307	37.0988	United States	Temperate Northern Atlantic	1.68046	0.0687512
Poblacion	VI	All	125	9.94961	Philippines	Central Indo-Pacific	1.28895	0.765175
Pohatu (Flea Bay)	Ia	All	173	-43.9303	New Zealand	Temperate Australasia	0.366812	0.204364
Point Cooke	II	All	144.75	-38.4809	Australia	Temperate Australasia	1.40861	0.258553
Point Danger	III	All	144.25	-38.4809	Australia	Temperate Australasia	0.0139501	0.279619
Point Labatt	Ia	No	134.25	-33.216	Australia	Temperate Australasia	0.803792	0.783788
Pointe-Heath	Ia	No	-61.6248	49.0788	Canada	Temperate Northern Atlantic	0.00306225	0.130483
Pondoland	IV	Part	30	-31.3136	South Africa	Temperate Southern Africa	481.966	0.83627
Poor Knights Islands	Ia	All	174.75	-35.4861	New Zealand	Temperate Australasia	8.94823	1.64659
Port Barton	VI	All	119	10.4417	Philippines	Central Indo-Pacific	386.512	0.92894
Port Cros	II	Part	6.45089	42.9835	France	Temperate Northern Atlantic	15.4119	0.273134
Port Honduras	IV	Part	-88.5	16.2766	Belize	Tropical Atlantic	318.329	0.574034
Port Launay	II	All	55.5	-4.74457	Seychelles	Western Indo-Pacific	1.19749	1.63688
Port Noarlunga Reef	VI	Part	138.25	-35.078	Australia	Temperate Australasia	4.16281	0.646369
Port Phillip Heads	II	All	144.75	-38.4809	Australia	Temperate Australasia	13.7911	0.258553
Port Susan Bay	Ia	No	-122.467	48.1535	United States	Temperate Northern Pacific	3.46732	0.0392345
Porto Cesareo	IV	Part	17.8207	40.2718	Italy	Temperate Northern Atlantic	139.764	0.185072
Pulau Anak Krakatau	Ia	No	105.5	-5.98906	Indonesia	Central Indo-Pacific	56.3171	0.721068
Pulau Berkeh	Ia	No	100.75	2.24942	Indonesia	Central Indo-Pacific	92.0988	0.741322
Pulau Bokor	Ia	No	106.75	-5.98906	Indonesia	Central Indo-Pacific	0.15	0.600822
Pulau Bunaken	Ia	No	124.75	1.74973	Indonesia	Central Indo-Pacific	404.812	0.614283
Pulau Laut	Ia	No	104.75	-0.249999	Indonesia	Central Indo-Pacific	3.14222	0.829064
Pulau Nuswotar	Ia	No	131.25	-7.23073	Indonesia	Central Indo-Pacific	0.779943	1.7748
Pulau Punyut Wildlife Sanctuary	Ia	No	114.75	4.99367	Brunei	Central Indo-Pacific	0.266353	0.982224
Pulau Rambut	Ia	No	106.75	-5.98906	Indonesia	Central Indo-Pacific	0.18	0.600822
Pulau Sangiang	Ia	No	106	-5.98906	Indonesia	Central Indo-Pacific	4.85754	0.789532
Pulau Waigeo	Ia	No	130.5	-0.499994	Indonesia	Central Indo-Pacific	7.08694	0.630119
Pulu Keeling	II	Part	96.75	-11.9132	Cocos Islands	Central Indo-Pacific	8.45931	1.54606
Punta Campanella	IV	Part	14.3268	40.5839	Italy	Temperate Northern Atlantic	2.22275	0.379615
Punta Gorda	V	All	-124.382	40.2374	United States	Temperate Northern Pacific	5.1573	0.195503
Pyramid Rock	Ia	No	-60.5	-52.2538	Falkland Islands	Temperate South America	0.00538116	0.137963
Race Rocks	Ia	No	-123.424	48.3219	Canada	Temperate Northern Pacific	2.27156	0.0733834
Raja Ampat	Ib	No	130.5	-0.499994	Indonesia	Central Indo-Pacific	1215.02	0.630119
Ream	II	Part	103.75	10.4417	Cambodia	Central Indo-Pacific	0.0228485	0.724367
Recherche Archipelago	Ia	No	122.5	-34.0486	Australia	Temperate Australasia	15.3853	1.04192
Reid Rocks	Ia	No	144.25	-40.2206	Australia	Temperate Australasia	0.0439242	0.166458
Reinøya	Ia	No	25.3548	70.5941	Norway	Temperate Northern Atlantic	0.382498	0.132836
Reinøykalven	Ia	No	24.1894	70.8901	Norway	Temperate Northern Atlantic	0.82106	0.244781
Remman	Ia	No	7.81118	63.5198	Norway	Temperate Northern Atlantic	15.9222	0.0933942
Ricketts Point	II	All	145	-38.4809	Australia	Temperate Australasia	0.0353949	0.228255
Riserva naturale marina Isola di Ustica	IV	Part	13.211	38.6978	Italy	Temperate Northern Atlantic	5.9586	0.443765
Riserva naturale marina Isole Ciclopi	IV	Part	15.1652	37.5616	Italy	Temperate Northern Atlantic	2.514	0.451218
Risøya	Ia	No	18.4024	70.0067	Norway	Temperate Northern Atlantic	13.9163	0.268886
Risøysundet	Ia	No	15.9036	68.9932	Norway	Temperate Northern Atlantic	2.18087	0.0934352
Robson Bight (Michael Bigg)	Ia	No	-126.763	50.5964	Canada	Temperate Northern Pacific	3.41738	0.110693
Rocky Island (North)	Ia	All	135.25	-34.2555	Australia	Temperate Australasia	0.171915	0.638209
Rocky Island (South)	Ia	All	134.75	-34.8731	Australia	Temperate Australasia	0.215713	0.734564
Rödkallen-Söräspen	Ib	No	22.4664	65.2785	Sweden	Temperate Northern Atlantic	68.5254	0.286736
Rose Atoll	V	All	-168.25	-14.5897	American Samoa	Eastern Indo-Pacific	1.18053	0.919127
Rowley Shoals	II	Part	119	-17.4727	Australia	Central Indo-Pacific	527.689	1.44118
Runnö	Ia	No	16.6005	57.077	Sweden	Temperate Northern Atlantic	12.6699	0.0619319
Saavedra	VI	All	123.75	9.94961	Philippines	Central Indo-Pacific	0.0357127	0.770033
Saba	II	Part	-63.25	17.711	Saba	Tropical Atlantic	1.5611	0.472897
Säivisnäs	Ia	No	23.5311	65.7539	Sweden	Temperate Northern Atlantic	0.000464496	0.279686
Sakiyamawan	Ib	No	123.749	24.4588	Japan	Central Indo-Pacific	10.1876	0.336095
Salawati Utara	Ia	No	130.75	-0.749979	Indonesia	Central Indo-Pacific	0.0951388	0.762547
Salt Water Pond / Dennis Point Pond	IV	All	-79.75	19.6058	Cayman Islands	Tropical Atlantic	0.000327864	1.07062
Salvorev-Kopparstenarna	Ib	No	19.3435	58.2121	Sweden	Temperate Northern Atlantic	552.835	0.104745
San Diego Bay	V	All	-117.241	32.5548	United States	Temperate Northern Pacific	5.05493	0.496426
San Isidro	VI	All	124	9.94961	Philippines	Central Indo-Pacific	0.0497563	0.593635
San Salvador and Reservation Area	VI	Part	119.75	15.5553	Philippines	Central Indo-Pacific	1.19157	0.703937
Sanda holme	Ia	No	17.3881	58.7309	Sweden	Temperate Northern Atlantic	0.278068	0.0693684
Sandbukta	Ia	No	19.7262	70.032	Norway	Temperate Northern Atlantic	0.650318	0.2462
Sanden	Ia	No	24.1327	71.0661	Norway	Temperate Northern Atlantic	0.0121535	0.264968
Santa Barbara Island	V	All	-118.986	33.542	United States	Temperate Northern Pacific	6.07009	1.04373
Santa Isabel	Ia	No	-36.5	-10.6875	Brazil	Tropical Atlantic	9.00491	0.459163
Sapodilla Cayes	IV	Part	-88.25	16.0364	Belize	Tropical Atlantic	128.404	0.648063
Sardinia Bay	IV	All	25.5	-34.2555	South Africa	Temperate Southern Africa	10.6207	0.939585
Sarigan	Ia	No	145.75	16.7559	Northern Mariana Islands and Guam	Central Indo-Pacific	0.479876	0.915248
Sartine Islands	Ia	No	-128.902	50.8678	Canada	Temperate Northern Pacific	10.8586	0.212887
Sauøya	Ia	No	14.9075	68.5863	Norway	Temperate Northern Atlantic	0.124893	0.0913239
Sawaieke district-Vadravadra/Somosomo/Sawaieke/Nukuloa	VI	Part	179.25	-17.949	Fiji	Central Indo-Pacific	77.8509	0.760891
Scandola	IV	Part	8.42096	42.3787	France	Temperate Northern Atlantic	0.886062	0.357283
Scilly Atoll Reserve	IV	Part	-154.75	-16.5164	French Polynesia	Eastern Indo-Pacific	82.0976	1.02664
Scorpion (Santa Cruz Island)	V	All	-119.482	34.1237	United States	Temperate Northern Pacific	13.6934	0.421114
Scott Reef	Ia	No	121.75	-14.1053	Australia	Central Indo-Pacific	19.6648	1.54686
Sea Dog and Arch Islands	Ia	No	-61	-51.9467	Falkland Islands	Temperate South America	0.3	0.163718
Seal Bay	Ia	No	137.25	-36.0945	Australia	Temperate Australasia	1.09714	0.73565
Seal Rocks	Ia	All	152.5	-32.5863	Australia	Temperate Australasia	0.0164133	1.09863
Sèche-Croissant	IV	All	166.25	-22.4061	New Caledonia	Central Indo-Pacific	0.1	1.15356
Seløya	Ia	No	14.7403	68.4688	Norway	Temperate Northern Atlantic	0.613044	0.095039
Ses Negres	IV	All	3.33635	41.8872	Spain	Temperate Northern Atlantic	0.0394358	0.149826
Shark Bay	II	All	113.75	-25.828	Australia	Temperate Australasia	6182.92	1.21764
Sidei-Wibain	Ib	No	133.75	-0.749979	Indonesia	Central Indo-Pacific	0.0788252	0.655218
Silhouette Marine	II	All	55.25	-4.49538	Seychelles	Western Indo-Pacific	3.27659	1.86649
Sinclair Island	Ia	All	133	-32.164	Australia	Temperate Australasia	0.00433261	1.07272
Sinub	III	All	146	-5.24267	Papua New Guinea	Central Indo-Pacific	4.29951	0.595455
Sir Joseph Banks Group	Ia	No	136.25	-34.4619	Australia	Temperate Australasia	2519.57	1.01281
Sítio da Rocha do Navio	Ia	No	-16.7366	32.8104	Madeira	Temperate Northern Atlantic	11.3932	1.3511
Skabbgrundet	Ia	No	21.7814	65.2994	Sweden	Temperate Northern Atlantic	0.308529	0.230274
Skags-Furuholmen	Ia	No	22.6776	65.672	Sweden	Temperate Northern Atlantic	0.132364	0.101398
Skallingen	Ia	No	8.30566	55.4855	Denmark	Temperate Northern Atlantic	6.80837	0.0392345
Skålsvikleira/Ystleira	Ia	No	14.2177	67.2317	Norway	Temperate Northern Atlantic	0.012707	0.0930459
Skansenøyra	Ia	No	14.8202	67.4124	Norway	Temperate Northern Atlantic	0.207745	0.0907201
Skaten-Rångsen	Ib	No	18.1822	60.522	Sweden	Temperate Northern Atlantic	18.6912	0.0626001
Skeppsviksskärgården	Ia	No	20.4383	63.7185	Sweden	Temperate Northern Atlantic	3.29769	0.152047
Skibotnutløpet	Ia	No	20.029	69.9653	Norway	Temperate Northern Atlantic	0.0602053	0.189797
Skogvoll	Ia	No	15.6445	69.345	Norway	Temperate Northern Atlantic	12.6412	0.248892
Skunk Point (Santa Rosa Island)	V	All	-119.981	34.1256	United States	Temperate Northern Pacific	1.03312	0.391398
Sladan	Ia	No	20.8361	63.7702	Sweden	Temperate Northern Atlantic	0.368613	0.321851
Slettnes	Ia	No	28.1952	71.1535	Norway	Temperate Northern Atlantic	0.700268	0.246657
Småskärens klippor	Ib	No	22.7818	65.4967	Sweden	Temperate Northern Atlantic	9.86594	0.290995
Söderskärin luonnonsuojelualue	Ia	No	25.4288	60.1075	Finland	Temperate Northern Atlantic	21.2643	0.200712
Södra Malmö	Ia	No	16.7274	57.7459	Sweden	Temperate Northern Atlantic	6.63979	0.0664157
Södra Ulvön	Ia	No	18.6187	62.9765	Sweden	Temperate Northern Atlantic	1.38197	0.13173
Solitary Islands	IV	Part	153.25	-30.0234	Australia	Temperate Australasia	671.213	2.61348
Solitary Islands (Commonwealth Waters)	VI	Part	153.25	-30.0234	Australia	Temperate Australasia	152.946	2.61348
Søraust-Svalbard	Ia	No	22.4383	77.3562	Svalbard	Arctic	12118	0.266299
Sørfugløya	Ia	No	18.604	70.1182	Norway	Temperate Northern Atlantic	7.63158	0.267589
Sørlenangsbotn	Ia	No	20.029	69.9653	Norway	Temperate Northern Atlantic	0.000196993	0.189797
Soufriere (SMMA)	VI	Part	-61.25	13.8627	Saint Lucia	Tropical Atlantic	0.165383	1.031
South Fur	Ia	No	-60.75	-51.326	Falkland Islands	Temperate South America	0.25	0.155228
South Georgia and South Sandwich Islands Marine Protected Area	VI	Part	-37.25	-54.4905	South Georgia and the South Sandwich Islands	Southern Ocean	6117.24	0.179135
South Point (Santa Rosa Island)	V	All	-120.232	33.9339	United States	Temperate Northern Pacific	15.7211	0.395554
Spåkenesøra	Ia	No	20.2368	70.0747	Norway	Temperate Northern Atlantic	3.28969	0.218409
St. Eustatius (Statia)	II	Part	-63	17.4727	Sint-Eustasius	Tropical Atlantic	2.90023	0.480503
St. James Marine Reserve and Wildlife Refuge	Ia	No	-64.75	18.1867	Virgin Islands of the United States	Tropical Atlantic	7.10008	0.428214
St. Joseph Bay	V	All	-85.5057	29.7131	United States	Temperate Northern Atlantic	0.100225	0.726927
St. Lucia	IV	Part	32.75	-27.8356	South Africa	Temperate Southern Africa	199.868	0.949862
Sta. Cruz	VI	All	123.75	9.94961	Philippines	Central Indo-Pacific	0.308621	0.770033
Stabbursnes	Ia	No	25.3548	70.5941	Norway	Temperate Northern Atlantic	7.94155	0.132836
Stan Price	IV	Part	-133.819	57.4753	Alaska	Temperate Northern Pacific	6.40216e-05	0.0741379
Ste. Anne	II	All	55.5	-4.74457	Seychelles	Western Indo-Pacific	5.29258	1.63688
Steinosen/Sjømyrpollen	Ia	No	15.6496	68.2929	Norway	Temperate Northern Atlantic	0.102986	0.122514
Sto. Niño	VI	All	124	10.1958	Philippines	Central Indo-Pacific	0.0883436	0.67956
Stø/Nyksund	Ia	No	15.1135	68.9961	Norway	Temperate Northern Atlantic	3.70526	0.0925489
Stor-Räbben	Ib	No	21.8933	65.1242	Sweden	Temperate Northern Atlantic	96.1016	0.280919
Stora Nassa	Ib	No	19.1382	59.4908	Sweden	Temperate Northern Atlantic	25.8692	0.0635974
Stora och Lilla Sandböte	Ia	No	18.5117	59.065	Sweden	Temperate Northern Atlantic	0.111313	0.0608975
Stora Tuvan	Ia	No	20.4383	63.7185	Sweden	Temperate Northern Atlantic	0.13306	0.152047
Store Follesøya	Ia	No	20.447	70.1837	Norway	Temperate Northern Atlantic	0.531993	0.221198
Storelvosen	Ia	No	30.15	70.0707	Norway	Temperate Northern Atlantic	0.0187571	0.114794
Storö	Ia	No	16.7511	57.3267	Sweden	Temperate Northern Atlantic	4.75651	0.0627588
Støttværet	Ia	No	13.4772	66.9281	Norway	Temperate Northern Atlantic	9.50114	0.0914882
Strunjan	V	Part	13.5836	45.5184	Slovenia	Temperate Northern Atlantic	1.13034	0.0937569
Sulangan	VI	All	123.75	11.1784	Philippines	Central Indo-Pacific	0.105709	0.673847
Sundarbans	Ia	No	89	21.478	India	Western Indo-Pacific	19.2989	1.4781
Surtsey	Ia	No	-20.687	63.3764	Iceland	Temperate Northern Atlantic	46.1373	0.145465
Suwarrow	IV	All	-163	-13.1335	Cook Islands	Eastern Indo-Pacific	1.17473	1.14802
Sværholtklubben	Ia	No	26.6142	70.9187	Norway	Temperate Northern Atlantic	1.35837	0.166419
Svenska Högarna	Ib	No	19.3935	59.4381	Sweden	Temperate Northern Atlantic	24.8064	0.0773321
Swanquarter	Ib	No	-76.046	35.0141	United States	Temperate Northern Atlantic	102.76	0.225498
Table Mountain National Park	IV	Part	18.5	-34.2555	South Africa	Temperate Southern Africa	657.952	0.464144
Talisay	VI	All	123.75	9.94961	Philippines	Central Indo-Pacific	0.131516	0.770033
Tambongon	VI	All	123.75	10.933	Philippines	Central Indo-Pacific	0.315595	0.753076
Tanamunningen	Ia	No	28.4747	71.0745	Norway	Temperate Northern Atlantic	10.7512	0.133393
Tanjung Api	Ia	No	121.5	-0.749979	Indonesia	Central Indo-Pacific	0.0518778	0.844621
Tanjung Panjang	Ia	No	121.75	0.249999	Indonesia	Central Indo-Pacific	0.0962744	0.899627
Tauhoa	Ia	No	174.25	-36.4975	New Zealand	Temperate Australasia	0.27426	0.102787
Tavolara - Punta Coda Cavallo	IV	Part	9.8247	40.9353	Italy	Temperate Northern Atlantic	95.2616	0.264335
Te Angiangi	Ia	All	177	-40.2206	New Zealand	Temperate Australasia	2.21518	0.266461
Te Awaatu Channel (The Gut)	Ia	All	167	-45.1772	New Zealand	Temperate Australasia	0.0904428	0.10225
Te Tapuwae O Rongokako	Ia	All	178.25	-38.6764	New Zealand	Temperate Australasia	17.5974	0.788566
Teluk Baron	Ia	No	110.5	-8.22164	Indonesia	Central Indo-Pacific	0.293902	0.943155
Teluk Kelumpang/Selat Laut/Selat Sebuku	Ia	No	116.5	-3.24826	Indonesia	Central Indo-Pacific	1.08451	1.00963
Ten Mile Point	Ia	No	-123.168	48.4359	Canada	Temperate Northern Pacific	0.0714096	0.0620492
The Arches	III	All	143	-38.6764	Australia	Temperate Australasia	0.194228	0.145485
The Fridays	Ia	No	-61	-51.0125	Falkland Islands	Temperate South America	0.21	0.195133
The Pages	Ia	No	138.25	-35.6894	Australia	Temperate Australasia	70.4131	1.16363
Thevenard Island	Ia	No	115	-21.4785	Australia	Central Indo-Pacific	9.86973	1.22428
Three Brothers and Resurgent Islands	II	All	71.5	-6.23764	British Indian Ocean Territory	Western Indo-Pacific	159.178	2.57772
Three Kings Islands	Ia	No	172	-34.2555	New Zealand	Temperate Australasia	0.934336	1.3374
Tiltvika	Ia	No	15.6496	68.2929	Norway	Temperate Northern Atlantic	0.0605306	0.122514
To nisi Piperi stis Voreies Sporades	Ia	No	24.2757	39.3494	Greece	Temperate Northern Atlantic	0.129937	0.372503
Tom Shand	Ia	No	174	-40.9799	New Zealand	Temperate Australasia	0.179541	0.0919874
Tombolo di Cecina	Ia	No	10.2728	43.3034	Italy	Temperate Northern Atlantic	0.197166	0.140463
Tonga Island	Ia	All	173	-40.7909	New Zealand	Temperate Australasia	12.0776	0.313065
Torne-Furö	Ia	No	24.0544	65.6176	Sweden	Temperate Northern Atlantic	2.17197	0.283171
Tortuga	V	All	-83.0002	24.4621	United States	Tropical Atlantic	127.617	1.09706
Tow Hill	Ia	No	-132.008	54.0939	Canada	Temperate Northern Pacific	2.89298e-06	0.153178
Townsville / Whitsunday	IV	Part	147.75	-19.6058	Australia	Central Indo-Pacific	6301.58	1.35961
Towra Point	VI	Part	151.25	-34.0486	Australia	Temperate Australasia	4.51221	0.972854
Trutskär	Ia	No	23.104	65.7136	Sweden	Temperate Northern Atlantic	0.672142	0.281877
Trysunda	Ia	No	18.742	63.0929	Sweden	Temperate Northern Atlantic	10.4797	0.128593
Tsitsikamma	II	All	24	-34.0486	South Africa	Temperate Southern Africa	205.389	1.39614
Tubbataha Reefs	II	Part	120	8.96322	Philippines	Central Indo-Pacific	90.4305	0.894474
Tujuh Belas Pulau	Ia	No	121.25	-8.46899	Indonesia	Central Indo-Pacific	117.986	1.07159
Tulapos	VI	All	123.75	9.21008	Philippines	Central Indo-Pacific	0.150004	0.71261
Tulic	VI	All	123.75	9.94961	Philippines	Central Indo-Pacific	0.000239148	0.770033
Tumby Island	Ia	Part	136.25	-34.4619	Australia	Temperate Australasia	0.483392	1.01281
Turtle Islands	IV	Part	118.25	6.23764	Philippines	Central Indo-Pacific	2258.66	0.884883
Tussac Island	Ia	No	-60.5	-52.2538	Falkland Islands	Temperate South America	0.711574	0.137963
Twelve Apostles	II	All	143	-38.6764	Australia	Temperate Australasia	63.3796	0.145485
Uggleö	Ia	No	16.8761	58.4114	Sweden	Temperate Northern Atlantic	0.841216	0.0680882
Ulunikoro Marine Reserve/Narikoso Village/Vabea Village	VI	Part	178.5	-18.661	Fiji	Central Indo-Pacific	232.322	0.80464
Ulvøyværet	Ia	No	14.6013	68.6445	Norway	Temperate Northern Atlantic	5.63794	0.0906651
Un-named (No. 39202)	Ia	No	116.75	-20.3107	Australia	Central Indo-Pacific	0.121026	1.71266
Utvær	Ia	No	4.57577	60.9317	Norway	Temperate Northern Atlantic	7.44024	0.0551746
Valsörarna - Björkögrunden	Ib	No	21.0907	63.4215	Finland	Temperate Northern Atlantic	147.149	0.377533
Vama Veche - 2 Mai (Acvatoriul litoral marin)	Ia	No	28.7292	43.7839	Bulgaria	Temperate Northern Atlantic	47.6448	0.0548592
Vandenberg	V	All	-120.727	34.7018	United States	Temperate Northern Pacific	75.7024	0.259797
Vargödraget	Ia	No	21.7814	65.2994	Sweden	Temperate Northern Atlantic	2.79074	0.230274
Victoria	VI	All	123.75	10.933	Philippines	Central Indo-Pacific	0.0161115	0.753076
Vikosen	Ia	No	15.1135	68.9961	Norway	Temperate Northern Atlantic	0.680422	0.0925489
Vitfågelskäret	Ia	No	22.3588	65.4538	Sweden	Temperate Northern Atlantic	0.179909	0.286291
Vitörarna	Ia	No	17.5676	61.917	Sweden	Temperate Northern Atlantic	1.54789	0.0651243
Vladimir J. Krajina (Port Chanal)	Ia	No	-132.923	53.4905	Canada	Temperate Northern Pacific	0.228467	0.212585
Vuo Island	Ia	No	178.5	-18.1867	Fiji	Central Indo-Pacific	0.500841	0.770146
Wailevu/Galoa/Soso villages	VI	Part	178.25	-19.1341	Fiji	Central Indo-Pacific	26.1763	0.819379
Waitangiroto	Ia	No	170.25	-43.0232	New Zealand	Temperate Australasia	0.329833	0.103959
Waituna Wetlands	Ia	No	168.5	-46.7412	New Zealand	Temperate Australasia	0.158391	0.123232
Walrus Islands	IV	Part	-160.263	58.7373	Alaska	Arctic	658.988	0.0955584
Western Bransfield Strait	Ia	No	-62.25	-63.4509	Antarctica	Southern Ocean	259.172	0.225312
Western River	Ib	No	136.75	-35.6894	Australia	Temperate Australasia	0.0589074	0.814363
Whyalla - Cowleds Landing	II	Part	137.5	-33.216	Australia	Temperate Australasia	31.363	0.524411
Winninowie	Ia	No	137.75	-33.216	Australia	Temperate Australasia	14.8166	0.390566
Wright Rock	Ia	No	147.5	-39.6456	Australia	Temperate Australasia	0.0635501	0.810217
Yala	Ia	No	81.75	6.4861	Sri Lanka	Western Indo-Pacific	0.0413307	0.595889
Yanuca (Malolo (Mamanuca Group)-Solevu/Yaro)	VI	Part	177	-17.711	Fiji	Central Indo-Pacific	1055.95	0.625335
Yaringa	II	All	145.25	-38.4809	Australia	Temperate Australasia	1.59184	0.0941195
Yatala Harbour	II	All	137.75	-33.216	Australia	Temperate Australasia	0.201972	0.390566
Yellow and Low Islands San Juan Islands	Ia	No	-122.913	48.5492	United States	Temperate Northern Pacific	0.62791	0.0392345
Ytterøyane	Ia	No	4.67996	61.6458	Norway	Temperate Northern Atlantic	9.57586	0.0865474
Yukon Delta	Ib	No	-165.759	60.5193	Alaska	Arctic	10045.6	0.108149
Yves Merlet Special Marine Reserve	Ia	No	167.25	-22.4061	New Caledonia	Central Indo-Pacific	172.773	1.45284
Zembra and Zembretta	II	Part	10.8884	37.1115	Tunisia	Temperate Northern Atlantic	0.0174883	0.45319
Zones A1 kai A6 periochis A Ethnikou Thalassiou Parkou Alonnisou Voreion Sporadon	Ia	No	24.2757	39.3494	Greece	Temperate Northern Atlantic	14.397	0.372503
