# Supplementary material for: Global mismatch between fishing dependency and larval supply from marine reserves
Source: Nat Commun. 2017 Jul 10;8:16039. doi: 10.1038/ncomms16039 (PMC5508853; doi:10.1038/ncomms16039)
Supplement: Supplementary Data 2 [file ncomms16039-s3.xlsx]

## Sheet: Feuil1
id	EEZ	Biogeographic realm	Total coastal surface area (km2)	Total coastal surface area in MRs	Percent coastal surface area in MRs	Fisheries dependency: economy	Fisheries dependency: employment	Fisheries dependency: food security	Larval density	Self-recruitment fraction	Local retention fraction
240	Alaska	Arctic	1012290	798.578	0.0788883	9.34	NA	NA	1.39223	1	1
241	Alaska	Temperate Northern Pacific	329752	165.912	0.0503142	9.34	NA	NA	0.0088732	0.990335	0.699812
67	Albania	Temperate Northern Atlantic	6191.14	40.9523	0.661466	0.07	0.06	0.04	0.461311	0.999549	0.760683
68	Algeria	Temperate Northern Atlantic	11082.7	0	0	0.74	0.03	1.82	0.00434564	0	NA
126	American Samoa	Central Indo-Pacific	0	0	0	0.28	NA	NA	0	NA	NA
127	American Samoa	Eastern Indo-Pacific	611.743	6.78035	1.10837	0.28	NA	NA	0.0038019	0.997172	0.993569
76	Amsterdam Island and Saint Paul Island	Temperate Southern Africa	197.381	0	0	NA	NA	NA	0	NA	NA
22	Andaman and Nicobar	Western Indo-Pacific	30856.5	0	0	34.28	NA	NA	0.0555924	0	NA
161	Angola	Temperate Southern Africa	5671.7	0	0	4.3	0.16	11.15	0	NA	NA
162	Angola	Tropical Atlantic	44536.8	0	0	4.3	0.16	11.15	0	NA	NA
100	Anguilla	Tropical Atlantic	2187.01	0	0	25.43	NA	NA	0.0192153	0	NA
168	Antarctica	Southern Ocean	1797920	2.4384	0.000135623	NA	NA	NA	0.0114151	1	1
102	Antigua and Barbuda	Tropical Atlantic	3874.47	0	0	6.93	10.12	9.76	0.00209768	0	NA
232	Argentina	Temperate South America	797706	30.258	0.00379313	0.51	0.01	1.28	0.0140228	0.632329	0.584389
272	Aruba	Tropical Atlantic	1803.35	0	0	0.77	NA	0.94	0	NA	NA
69	Ascension	Tropical Atlantic	225.014	0	0	14.7	NA	NA	0	NA	NA
220	Australia	Central Indo-Pacific	1483030	571.866	0.0385606	0.27	0.15	0.49	43.7511	0.999962	0.972648
221	Australia	Temperate Australasia	668351	5.6202	0.000840905	0.27	0.15	0.49	25.2937	1	1
190	Australia - East Timor	Central Indo-Pacific	23837.5	0	0	NA	NA	NA	0.0233475	0	NA
191	Australia - Papua New Guinea	Central Indo-Pacific	3958.45	0	0	NA	NA	NA	0.0177503	0	NA
219	Australia/Indonesia	Central Indo-Pacific	27782.3	0	0	NA	NA	NA	0.156628	0	NA
43	Azores	Temperate Northern Atlantic	2843.25	0	0	2.43	NA	NA	0	NA	NA
184	Bahamas	Tropical Atlantic	120154	210.708	0.175365	1.24	7.19	2.2	0.966942	0.800345	0.999964
182	Bahrain	Western Indo-Pacific	8319.63	0	0	6.06	5.11	NA	0	NA	NA
165	Bangladesh	Western Indo-Pacific	65990	0	0	4.57	0.89	9.91	0.247691	0	NA
106	Barbados	Tropical Atlantic	409.022	2.45236	0.599566	0.42	4.18	2.98	0.00630862	1	0.0256371
29	Bassas da India	Western Indo-Pacific	198.633	0	0	NA	NA	NA	0	NA	NA
47	Belgium	Temperate Northern Atlantic	3450.75	0	0	0	0.01	0	0	NA	NA
250	Belize	Tropical Atlantic	10235.9	3.66664	0.0358213	6.95	2.51	10.74	21.0022	0.723339	0.569038
83	Benin	Tropical Atlantic	2618.36	0	0	7.73	0.7	10.85	0	NA	NA
92	Bermuda	Tropical Atlantic	1103.8	0	0	0.43	NA	2.29	0	NA	NA
273	Bonaire	Tropical Atlantic	375.773	0	0	0.77	NA	0.94	0	NA	NA
192	Bosnia and Herzegovina	Temperate Northern Atlantic	17.6467	0	0	0.02	NA	NA	0	NA	NA
89	Bouvet Island	Southern Ocean	181.465	8.87485	4.89067	NA	NA	NA	0.000748003	1	1
144	Brazil	Temperate South America	258387	171.73	0.0664623	0.38	0.16	0.8	1.56366	0.999895	1
145	Brazil	Tropical Atlantic	494607	191.888	0.0387961	0.38	0.16	0.8	0.120203	1	0.994022
180	British Indian Ocean Territory	Western Indo-Pacific	21191.1	94.2455	0.444741	NA	NA	NA	4.59511	1	1
99	British Virgin Islands	Tropical Atlantic	3055.73	0	0	7.95	NA	NA	0.0827667	0	NA
274	Brunei	Central Indo-Pacific	9337.75	0.0608694	0.000651864	1.49	0.13	11.15	0.00131983	0.674192	0.044475
58	Bulgaria	Temperate Northern Atlantic	11678.4	46.1191	0.394909	0.02	0	0.04	0.255969	0.787549	0.773058
21	Cambodia	Central Indo-Pacific	48310.7	5.15711	0.0106749	2.45	0.58	1.34	4.83677e-05	1	0.139131
158	Cameroon	Tropical Atlantic	11496.3	0	0	2.02	0.19	4.04	0	NA	NA
201	Canada	Arctic	2090520	5.36629	0.000256697	0.04	0.05	0.56	0.000397562	1	0.74327
202	Canada	Temperate Northern Pacific	87606.6	9.78883	0.0111736	0.04	0.05	0.56	0.474193	0.970463	0.994781
203	Canada	Temperate Northern Atlantic	547163	1.06632	0.000194881	0.04	0.05	0.56	0.00197956	0.703414	0.996329
46	Canary Islands	Temperate Northern Atlantic	14518.1	0	0	0.68	NA	NA	0.0346297	0	NA
44	Cape Verde	Tropical Atlantic	5573.3	0	0	8.89	2.39	8.35	0	NA	NA
96	Cayman Islands	Tropical Atlantic	648.065	4.0897	0.631063	0	NA	NA	0.00962288	0.318572	0.11817
278	Chile	Temperate South America	238100	529.834	0.222526	6.53	0.27	22.91	0.229502	1	0.932685
229	China	Central Indo-Pacific	309688	0	0	0.68	0.1	1.09	0.00322873	0	NA
230	China	Temperate Northern Pacific	532400	0	0	0.68	0.1	1.09	0	NA	NA
2	Christmas Island	Central Indo-Pacific	558.155	0	0	1.87	NA	NA	0.0014751	0	NA
91	Clipperton Island	Tropical Eastern Pacific	33.8635	0	0	NA	NA	NA	0	NA	NA
1	Cocos Islands	Central Indo-Pacific	411.92	14.2126	3.45033	25.6	NA	NA	0.0353027	1	1
222	Colombia	Tropical Eastern Pacific	19764.8	0	0	0.1	0.12	0.19	0	NA	NA
223	Colombia	Tropical Atlantic	32895.1	0	0	0.1	0.12	0.19	1.31711e-09	0	NA
282	Colombia	Tropical Atlantic	1427	0	0	0.1	0.12	0.19	0	NA	NA
283	Colombia	Tropical Atlantic	530	0	0	0.1	0.12	0.19	0	NA	NA
139	Colombia - Jamaica	Tropical Atlantic	1672.54	0	0	NA	NA	NA	0.000105162	0	NA
23	Comoro Islands	Western Indo-Pacific	1730.12	75.7556	4.37863	27.37	4.04	NA	0.139712	0.948831	0.0271632
225	Conflict Zone	Central Indo-Pacific	0	0	0	NA	NA	NA	0	NA	NA
226	Conflict Zone	Temperate Northern Pacific	48994.6	0	0	NA	NA	NA	0	NA	NA
129	Cook Islands	Eastern Indo-Pacific	1315.84	0.733787	0.0557657	7.03	NA	NA	0.00154161	0.999772	1
261	Costa Rica	Tropical Eastern Pacific	15940.6	55.6323	0.348998	0.94	0.14	1.87	0.146678	1	0.433975
262	Costa Rica	Tropical Atlantic	2520	0	0	0.94	0.14	1.87	100	0	NA
150	Croatia	Temperate Northern Atlantic	44812.7	178.51	0.398346	0.26	0.04	0.91	0.18306	0.982413	0.877163
75	Crozet Islands	Southern Ocean	8669.36	0	0	NA	NA	NA	0	NA	NA
95	Cuba	Tropical Atlantic	67518.8	6.04682	0.00895576	0.73	9.82	1.4	0.0212991	0.0387655	0.844762
110	Curaçao	Tropical Atlantic	396	0	0	0.77	NA	0.94	0	NA	NA
66	Cyprus	Temperate Northern Atlantic	3365.59	0	0	0.27	0.07	0.78	1.88252e-05	0	NA
160	Democratic Republic of the Congo	Tropical Atlantic	3352.9	0	0	0.95	0	NA	0	NA	NA
147	Denmark	Temperate Northern Atlantic	102143	9.11744	0.00892615	0.07	0.12	1.49	0.259922	0.50998	0.600689
39	Djibouti	Western Indo-Pacific	2403.52	2.24424	0.0933732	1.76	0.13	1.76	0.0597926	1	0.149449
105	Dominica	Tropical Atlantic	522.773	0	0	4.66	6.19	6.33	0.00281941	0	NA
97	Dominican Republic	Tropical Atlantic	12383.8	3286.85	26.5415	1.31	4.09	2.8	0.501276	0.995634	0.0542201
187	East Timor	Central Indo-Pacific	2871.49	0	0	10.96	NA	5.39	2.10484	0	NA
172	Easter Island	Eastern Indo-Pacific	203.085	69.2414	34.0948	0.19	NA	NA	0.00654636	1	1
114	Ecuador	Tropical Eastern Pacific	28803.6	0	0	0.96	0.49	2.74	9.78305	0	NA
212	Egypt	Western Indo-Pacific	18630.9	0	0	0.2	0.66	0.32	0	NA	NA
213	Egypt	Temperate Northern Atlantic	34424.5	0	0	0.2	0.66	0.32	0	NA	NA
214	Egypt	Western Indo-Pacific	18630.9	0	0	NA	NA	NA	0	NA	NA
113	El Salvador	Tropical Eastern Pacific	17118.5	0	0	1.03	0.2	1.76	0.056678	0	NA
269	Equatorial Guinea	Tropical Atlantic	11857.3	0	0	0.81	0.63	NA	0	NA	NA
38	Eritrea	Western Indo-Pacific	64747.3	0	0	1.59	0.05	NA	0.00296967	0	NA
57	Estonia	Temperate Northern Atlantic	35856.8	30.768	0.0858081	0.01	0.23	1.8	0.822109	0.551509	0.957241
119	Faeroe Islands	Temperate Northern Atlantic	26653.7	0	0	9.47	NA	NA	0	NA	NA
79	Falkland Islands	Temperate South America	168373	0.06	3.56352e-05	0.01	NA	NA	0.00301804	1	1
206	Fiji	Central Indo-Pacific	43862.4	1.30299	0.00297063	15.77	4.29	17.1	3.5978	0.999974	1
207	Fiji	Eastern Indo-Pacific	2522.19	0	0	15.77	4.29	17.1	0.000412646	0	NA
146	Finland	Temperate Northern Atlantic	83738.4	44.2003	0.0527838	0.01	0.44	0.45	0.872999	0.699867	0.654968
255	France	Temperate Northern Atlantic	162257	4.38639	0.00270336	0.14	0.02	0.43	0.095543	0.0609027	0.850726
143	French Guiana	Tropical Atlantic	44515.5	78.6167	0.176605	1.26	NA	NA	0.00898377	0	NA
122	French Polynesia	Eastern Indo-Pacific	29211.9	6.99342	0.0239403	6.86	NA	11.8	0.00393407	1	1
159	Gabon	Tropical Atlantic	37869	0	0	3.29	0.31	10.07	0	NA	NA
93	Galapagos Islands	Tropical Eastern Pacific	9044.31	0	0	12.02	NA	NA	13.7287	1	0.0966476
53	Gambia	Tropical Atlantic	5944.48	0	0	29	1.07	30.86	0	NA	NA
60	Georgia	Temperate Northern Atlantic	2868.88	0	0	0.26	0.03	0.8	0	NA	NA
265	Germany	Temperate Northern Atlantic	56907.6	54.5454	0.0958491	0	0	0.01	1.57808	0.0153905	0.579753
90	Ghana	Tropical Atlantic	21848.9	0	0	8.93	0.4	10.87	0	NA	NA
48	Gibraltar	Temperate Northern Atlantic	40.6703	0	0	NA	NA	NA	0	NA	NA
25	Glorioso Islands	Western Indo-Pacific	1415.92	0	0	NA	NA	NA	0.00637219	0	NA
65	Greece	Temperate Northern Atlantic	72273	731.269	1.01182	0.97	0.09	2.51	0.355882	0.969247	0.998635
174	Greenland	Arctic	405511	119.656	0.0295075	23.22	NA	NA	0.000824565	0	NA
107	Grenada	Tropical Atlantic	2824.3	0	0	2.88	2.48	6.95	0.00130229	0	NA
118	Guadeloupe	Tropical Atlantic	2335.24	0	0	2.72	NA	NA	0.00539116	0	NA
244	Guatemala	Tropical Eastern Pacific	13170.8	0	0	0.84	0.05	1.52	0.0457826	0	NA
245	Guatemala	Tropical Atlantic	1569.26	0	0	0.84	0.05	1.52	46.9747	0	NA
178	Guernsey	Temperate Northern Atlantic	8685.52	0	0	NA	NA	NA	0	NA	NA
155	Guinea	Tropical Atlantic	48595.6	0	0	23.06	0.71	30.18	0	NA	NA
154	Guinea Bissau	Tropical Atlantic	38594.1	0	0	54.23	6.75	41.32	0	NA	NA
141	Guyana	Tropical Atlantic	51464.6	0	0	17.54	4.57	22.23	0	NA	NA
279	Haiti	Tropical Atlantic	6493.79	0	0	3.78	2.08	4.3	0.383151	0	NA
138	Hawaii	Eastern Indo-Pacific	20996.9	3.95082	0.0188162	0.03	NA	NA	6.70288	1	1
78	Heard and McDonald Islands	Southern Ocean	5620.75	3680.5	65.4806	NA	NA	NA	1.67763	1	1
253	Honduras	Tropical Eastern Pacific	881.149	0	0	1.47	0.23	1.02	0.000135676	0	NA
254	Honduras	Tropical Atlantic	64143.4	0	0	1.47	0.23	1.02	27.4296	0	NA
136	Howland Island and Baker Island	Eastern Indo-Pacific	10.3263	0	0	NA	NA	NA	0	NA	NA
175	Iceland	Arctic	26048.5	0	0	0.64	1.17	19.48	0	NA	NA
176	Iceland	Temperate Northern Atlantic	85958.2	14.0218	0.0163124	0.64	1.17	19.48	0.148542	0.501851	1
30	Ile Europa	Western Indo-Pacific	111.438	0	0	NA	NA	NA	0	NA	NA
31	Ile Tromelin	Western Indo-Pacific	33.1094	0	0	NA	NA	NA	0	NA	NA
224	India	Western Indo-Pacific	388528	131.346	0.033806	0.75	0.11	2.01	0.0180748	0.999143	0.302864
185	Indonesia	Western Indo-Pacific	82353.4	0	0	2.27	0.66	6.82	0.00018648	0	NA
186	Indonesia	Central Indo-Pacific	1895360	0.0908462	4.79308e-06	2.27	0.66	6.82	2.49445	0.746531	0.937989
266	Iran	Western Indo-Pacific	114086	0	0	0.73	0.09	2.2	0	NA	NA
153	Iraq	Western Indo-Pacific	620.355	0	0	0.32	NA	0.72	0	NA	NA
183	Ireland	Temperate Northern Atlantic	148110	0	0	0.08	0.07	0.64	0	NA	NA
215	Israel	Western Indo-Pacific	10.0788	0	0	0.01	0.02	0.03	0	NA	NA
216	Israel	Temperate Northern Atlantic	4145.79	0	0	0.01	0.02	0.03	0	NA	NA
149	Italy	Temperate Northern Atlantic	112523	160.891	0.142985	0.11	0.05	0.25	1.3309	0.985749	0.838817
156	Ivory Coast	Tropical Atlantic	11705	0	0	1.81	0.05	2.71	0	NA	NA
140	Jamaica	Tropical Atlantic	14469.1	0	0	4.56	2.19	5.41	0.000280691	0	NA
120	Jan Mayen	Arctic	1425.78	0	0	NA	NA	NA	0	NA	NA
204	Japan	Central Indo-Pacific	19390.7	277.784	1.43256	0.5	0.15	3.37	0.21609	0.999983	0.999955
205	Japan	Temperate Northern Pacific	301440	59.1003	0.019606	0.5	0.15	3.37	0.352353	1	0.988247
260	Japan - Korea	Temperate Northern Pacific	52239.8	0	0	NA	NA	NA	0	NA	NA
173	Japan - South Korea Conflict Zone	Temperate Northern Pacific	71.3024	0	0	NA	NA	NA	0	NA	NA
124	Jarvis Island	Eastern Indo-Pacific	6.88431	0	0	NA	NA	NA	0	NA	NA
177	Jersey	Temperate Northern Atlantic	2962.72	0	0	NA	NA	NA	0	NA	NA
137	Johnston Atoll	Eastern Indo-Pacific	249.996	0	0	NA	NA	NA	0	NA	NA
194	Jordan	Western Indo-Pacific	35.1534	0	0	0.01	0.01	0.02	0	NA	NA
28	Juan de Nova Island	Western Indo-Pacific	1605.3	0	0	NA	NA	NA	0.0734187	0	NA
36	Kenya	Western Indo-Pacific	7945.13	34.2281	0.430806	0.51	0.01	0.32	10.3046	0.0901442	0.604041
288	Kenya/Somalia	Western Indo-Pacific	26.6687	0	0	NA	NA	NA	0	NA	NA
77	Kerguelen Islands	Southern Ocean	50718.5	0	0	NA	NA	NA	0	NA	NA
242	Kiribati	Eastern Indo-Pacific	5503.66	0	0	98.83	0.14	100	0	NA	NA
41	Kuwait	Western Indo-Pacific	12518.2	0	0	0.23	1.1	1.65	0	NA	NA
56	Latvia	Temperate Northern Atlantic	27973.4	0	0	0.08	0.1	1	0.170271	0	NA
64	Lebanon	Temperate Northern Atlantic	1472.21	0	0	0.22	0.14	0.85	0	NA	NA
81	Liberia	Tropical Atlantic	17361.1	0	0	30.37	0.68	19.04	0	NA	NA
54	Libya	Temperate Northern Atlantic	70203.1	0	0	1.71	0.01	NA	0.00458178	0	NA
123	Line Group	Eastern Indo-Pacific	1557.02	316.894	20.3526	98.83	0.14	100	0.263787	1	0.959459
152	Lithuania	Temperate Northern Atlantic	6110.8	0	0	0	0.08	0.08	5.41644e-05	0	NA
5	Macquarie Island	Southern Ocean	676.599	0	0	NA	NA	NA	0	NA	NA
35	Madagascar	Western Indo-Pacific	124242	12.0255	0.00967909	20.8	0.28	8.45	0.102691	0.845371	0.999797
45	Madeira	Temperate Northern Atlantic	1153.36	2.15695	0.187014	0.33	NA	NA	0.0620797	1	0.0152908
256	Malaysia	Western Indo-Pacific	10941	0	0	2.75	0.4	8.45	0.00312548	0	NA
257	Malaysia	Central Indo-Pacific	378771	0	0	2.75	0.4	8.45	0.636197	0	NA
179	Maldives	Western Indo-Pacific	32284.8	0	0	27.89	5.27	44.37	4.53573e-05	0	NA
55	Malta	Temperate Northern Atlantic	7995.1	0.0657047	0.000821812	0.18	0.29	0.21	2.00685	0.000711245	0.740711
11	Marshall Islands	Central Indo-Pacific	0	0	0	16.4	22.8	NA	0	NA	NA
12	Marshall Islands	Eastern Indo-Pacific	21153.5	0	0	16.4	22.8	NA	0	NA	NA
286	Martinique	Tropical Atlantic	1706.21	0	0	1.43	NA	NA	0.00873396	0	NA
51	Mauritania	Tropical Atlantic	29601.6	0	0	23.41	0.94	20.43	0	NA	NA
52	Mauritania	Temperate Northern Atlantic	2197.28	0	0	23.41	0.94	20.43	2.97528e-06	0	NA
32	Mauritius	Western Indo-Pacific	41980.4	0	0	0.7	0.4	1.71	0	NA	NA
24	Mayotte	Western Indo-Pacific	2128.85	0	0	5.71	NA	NA	0.0151226	0	NA
246	Mexico	Temperate Northern Pacific	142520	1200.55	0.842373	1.31	0.18	3.14	1.56609	0.997526	1
247	Mexico	Tropical Eastern Pacific	33372.8	0	0	1.31	0.18	3.14	0.0110638	0	NA
248	Mexico	Tropical Atlantic	218057	3353.37	1.53784	1.31	0.18	3.14	5.02344	0.955055	0.95985
249	Mexico	Temperate Northern Atlantic	17531.6	0	0	1.31	0.18	3.14	0.377317	0	NA
9	Micronesia	Central Indo-Pacific	26021.1	0.006	2.30582e-05	91.21	100	NA	0.00119868	0.157311	1
267	Monaco	Temperate Northern Atlantic	11.4056	0	0	NA	NA	NA	0	NA	NA
270	Montenegro	Temperate Northern Atlantic	3815.34	0	0	0.19	NA	NA	0.0660068	0	NA
103	Montserrat	Tropical Atlantic	146.223	0	0	1.38	NA	NA	0.00204811	0	NA
268	Morocco	Temperate Northern Atlantic	62889.6	0	0	2.7	0.08	3.66	0	NA	NA
34	Mozambique	Western Indo-Pacific	83918.2	1224.82	1.45954	20.27	0.39	13	7.15071	0.994089	0.999385
166	Myanmar	Western Indo-Pacific	226291	0	0	14.93	0.79	4.93	0.0170209	0	NA
85	Namibia	Temperate Southern Africa	93236.8	0	0	0.02	0.33	0.03	0	NA	NA
10	Nauru	Eastern Indo-Pacific	17.7809	0	0	6.53	5.37	NA	0	NA	NA
148	Netherlands	Temperate Northern Atlantic	63845.6	3016.87	4.72526	0	0.01	0	0.169767	0.988033	0.102919
6	New Caledonia	Central Indo-Pacific	55023	0.84	0.00152663	1.58	NA	6.26	1.14566	0.999015	0.998686
208	New Zealand	Central Indo-Pacific	0	0	0	1.26	0.09	6.77	0	NA	NA
209	New Zealand	Southern Ocean	29575	0	0	1.26	0.09	6.77	0	NA	NA
210	New Zealand	Temperate Australasia	241935	1.12572	0.000465297	1.26	0.09	6.77	0.287664	1	1
251	Nicaragua	Tropical Eastern Pacific	21772.3	0	0	2.3	0.3	1.85	0.0491347	0	NA
252	Nicaragua	Tropical Atlantic	61011.3	5182.66	8.49459	2.3	0.3	1.85	6.82147	1	0.157668
157	Nigeria	Tropical Atlantic	42078.4	0	0	1.86	0.77	3.67	0	NA	NA
163	Nigeria - Sao Tome and Principe	Tropical Atlantic	0	0	0	NA	NA	NA	0	NA	NA
130	Niue	Central Indo-Pacific	289.859	0.2767	0.0954602	25.24	NA	NA	0.0021741	1	0.725166
131	Niue	Eastern Indo-Pacific	0	0	0	25.24	NA	NA	0	NA	NA
3	Norfolk Island	Central Indo-Pacific	4302.21	0	0	0.07	NA	NA	0.0223221	0	NA
4	Norfolk Island	Temperate Australasia	0	0	0	0.07	NA	NA	0	NA	NA
259	North Korea	Temperate Northern Pacific	35694.1	0	0	8.38	NA	11.87	0	NA	NA
14	Northern Mariana Islands and Guam	Central Indo-Pacific	2421.67	1.04072	0.0429755	0.05	NA	NA	0.0195807	1	1
171	Northern Saint-Martin	Tropical Atlantic	2296.97	0	0	4.21	NA	NA	0.0246358	0	NA
280	Norway	Arctic	3012.82	0	0	0.19	0.04	12.07	16.1322	0	NA
281	Norway	Temperate Northern Atlantic	208427	1.3096	0.000628326	0.19	0.04	12.07	0.899426	0.995433	0.997877
188	Oecussi Ambeno	Central Indo-Pacific	255.578	0	0	NA	NA	NA	0.953952	0	NA
200	Oman	Western Indo-Pacific	54288.7	0	0	4.48	0.7	24.75	0	NA	NA
42	Pakistan	Western Indo-Pacific	47684.7	0	0	1.88	1.24	2.09	0	NA	NA
258	Palau	Central Indo-Pacific	3519.71	15	0.426171	20.09	11.66	NA	0.45086	0.999984	0.395225
125	Palmyra Atoll	Eastern Indo-Pacific	208.718	0	0	NA	NA	NA	0.0843853	0	NA
111	Panama	Tropical Eastern Pacific	39394	0	0	2.53	0.54	3.79	0.00218841	0	NA
112	Panama	Tropical Atlantic	14021.5	0	0	2.53	0.54	3.79	8.20217	0	NA
18	Papua New Guinea	Central Indo-Pacific	199223	9.30475	0.00467052	8.57	4.95	NA	4.83498	0.000402151	0.587001
19	Paracel Islands	Central Indo-Pacific	11041.7	0	0	NA	NA	NA	1.4896e-05	0	NA
115	Peru	Temperate South America	75962.1	0	0	6.79	0.16	15.06	0	NA	NA
116	Peru	Tropical Eastern Pacific	7497.94	0	0	6.79	0.16	15.06	0.198029	0	NA
17	Philippines	Central Indo-Pacific	266179	4.75893	0.00178787	3.31	1.06	4.21	1.61076	0.994905	0.468418
135	Phoenix Group	Eastern Indo-Pacific	522.258	0	0	98.83	0.14	100	0	NA	NA
121	Pitcairn	Eastern Indo-Pacific	187.456	0	0	NA	NA	NA	0	NA	NA
227	Poland	Temperate Northern Atlantic	31937	0	0	0.01	0.01	0.14	0.00587838	0	NA
189	Portugal	Temperate Northern Atlantic	24030.5	0	0	0.44	0.02	1.76	0	NA	NA
74	Prince Edward Islands	Southern Ocean	1095.48	0	0	NA	NA	NA	0	NA	NA
98	Puerto Rico	Tropical Atlantic	5427.35	0.0789449	0.00145458	0.04	NA	NA	0.0527055	0.006847	0.108154
271	Qatar	Western Indo-Pacific	32000.4	0	0	0.45	0.16	NA	0	NA	NA
84	République du Congo	Tropical Atlantic	7502	0	0	4.23	0.07	7.69	0	NA	NA
27	Réunion	Western Indo-Pacific	614.4	0	0	0.1	NA	NA	0	NA	NA
59	Romania	Temperate Northern Atlantic	23068.4	50.5848	0.219282	0.01	0.09	0.01	0.136996	0.841731	0.794706
233	Russia	Arctic	3201470	0	0	0.25	0.01	1.67	0	NA	NA
234	Russia	Temperate Northern Pacific	822555	0	0	0.25	0.01	1.67	8.89806e-08	0	NA
235	Russia	Temperate Northern Atlantic	64571	0	0	0.25	0.01	1.67	0.00741012	0	NA
170	Saba	Tropical Atlantic	2175.36	12.3251	0.566576	0.77	NA	0.94	0.00619203	0.00389181	0.000945586
70	Saint Helena	Tropical Atlantic	855.904	0.231504	0.0270479	14.7	NA	NA	0.000678301	1	1
101	Saint Kitts and Nevis	Tropical Atlantic	804.714	0	0	4.13	5.94	10.63	0.015391	0	NA
104	Saint Lucia	Tropical Atlantic	613.9	0.165383	0.0269398	1.21	3.69	2.22	0.0341268	0.00640341	0.00818819
169	Saint Pierre and Miquelon	Temperate Northern Atlantic	8162.03	0	0	8.09	NA	NA	0	NA	NA
109	Saint Vincent and the Grenadines	Tropical Atlantic	2191.63	0	0	4.35	2.27	5.38	0.00554547	0	NA
128	Samoa	Eastern Indo-Pacific	2326.71	0	0	20.92	8.71	26.59	8.23833e-06	0	NA
88	Sao Tome and Principe	Tropical Atlantic	1877.13	0	0	57.88	6.01	52.57	0	NA	NA
199	Saudi Arabia	Western Indo-Pacific	104919	0	0	0.32	0.06	1.33	3.0671e-05	0	NA
277	Senegal	Tropical Atlantic	23815.1	0	0	32.39	0.41	31.59	0	NA	NA
26	Seychelles	Western Indo-Pacific	54567.8	170.907	0.3132	7.65	1.01	NA	0.0439509	1	0.191339
80	Sierra Leone	Tropical Atlantic	26543.4	0	0	43.73	0.64	53.81	0	NA	NA
167	Singapore	Central Indo-Pacific	800.153	7.23528e-05	9.04237e-06	0.02	0	NA	0.000105122	0.0103139	0.012957
276	Sint-Eustasius	Tropical Atlantic	180.837	11.7479	6.49641	0.77	NA	0.94	0.00714208	0.648366	0.0046742
275	Sint-Maarten	Tropical Atlantic	153.906	0	0	0.77	NA	0.94	0.018711	0	NA
151	Slovenia	Temperate Northern Atlantic	196.211	2.89252	1.47419	0	NA	0.01	0.0686425	1	0.13005
8	Solomon Islands	Central Indo-Pacific	36705.7	154.528	0.420992	48.1	1.62	34.32	0.214783	0.999909	0.851368
37	Somalia	Western Indo-Pacific	49567.5	0	0	34.91	0.45	NA	0.395633	0	NA
86	South Africa	Temperate Southern Africa	154555	120.119	0.0777191	0.31	0.08	0.43	12.7218	1	1
87	South Africa	Western Indo-Pacific	683.143	277.072	40.5585	0.31	0.08	0.43	6.58068	0.71194	0.329947
73	South Georgia and the South Sandwich Islands	Southern Ocean	25022.6	24433	97.6437	NA	NA	NA	93.6918	1	1
243	South Korea	Temperate Northern Pacific	244749	0	0	0.57	0.17	3.31	0	NA	NA
236	Southern Kuriles	Temperate Northern Pacific	25705.4	0	0	NA	NA	NA	0.0386888	0	NA
263	Spain	Temperate Northern Atlantic	70182.7	7.58619	0.0108092	0.08	0.02	0.21	0.0193693	0.903476	0.984108
20	Spratly Islands	Central Indo-Pacific	20729.1	0	0	NA	NA	NA	0.406508	0	NA
33	Sri Lanka	Western Indo-Pacific	31345.2	0.834408	0.002662	5.36	0.53	14.67	0.00407883	0.197102	0.781565
181	Sudan	Western Indo-Pacific	19591.3	0	0	0.04	0.03	0.03	0	NA	NA
142	Suriname	Tropical Atlantic	55726.9	0	0	23.2	9.44	41.16	0.000164139	0	NA
195	Svalbard	Arctic	250277	2778.43	1.11014	NA	NA	NA	21.8975	1	0.997885
264	Sweden	Temperate Northern Atlantic	157403	38.1172	0.0242163	0	0.02	0.39	1.42229	0.839489	0.815516
63	Syria	Temperate Northern Atlantic	984.417	0	0	0.12	0.01	NA	0	NA	NA
15	Taiwan	Central Indo-Pacific	45918.5	18.1068	0.0394324	0.21	0.35	NA	0.00780039	0.998695	0.232991
16	Taiwan	Temperate Northern Pacific	32941.1	0	0	0.21	0.35	NA	0	NA	NA
164	Tanzania	Western Indo-Pacific	19962.3	0.632483	0.00316839	2.92	0.1	3.76	4.54465	0.877733	0.543679
217	Thailand	Western Indo-Pacific	50635	125.953	0.248747	2.34	0.16	8.59	0.651692	1	0.870806
218	Thailand	Central Indo-Pacific	190084	0	0	2.34	0.16	8.59	3.47695e-05	0	NA
82	Togo	Tropical Atlantic	946.992	0	0	5.43	0.04	7.89	0	NA	NA
134	Tokelau	Eastern Indo-Pacific	264.973	0.25	0.0943492	NA	NA	NA	4.56363e-05	1	0.466667
132	Tonga	Central Indo-Pacific	8905.77	48.1597	0.540769	14.31	5.84	NA	0.477027	0.999954	0.998981
133	Tonga	Eastern Indo-Pacific	642.74	0	0	14.31	5.84	NA	0	NA	NA
71	Trindade	Tropical Atlantic	180.549	0	0	NA	NA	NA	0	NA	NA
108	Trinidad and Tobago	Tropical Atlantic	23963.6	0	0	0.79	4.08	4.13	0	NA	NA
289	Trinidad and Tobago/Venezuela/Guyana	Tropical Atlantic	0	0	0	NA	NA	NA	0	NA	NA
72	Tristan da Cunha	Temperate South America	2264.09	0	0	14.7	NA	NA	0	NA	NA
49	Tunisia	Temperate Northern Atlantic	68509.2	4.5	0.00656846	0.92	0.15	1.53	0.0908756	0.0856433	0.754104
62	Turkey	Temperate Northern Atlantic	53499.9	46.3878	0.0867064	0.3	0.05	0.92	0.0123336	0.686297	0.433062
94	Turks and Caicos Islands	Tropical Atlantic	9249.76	0	0	68.92	NA	NA	5.81324	0	NA
237	Tuvalu	Eastern Indo-Pacific	4212.22	40.1009	0.952013	45.5	NA	NA	0.0273712	1	0.991597
61	Ukraine	Temperate Northern Atlantic	76770.2	0	0	0.05	0.07	0.09	0.00088865	0	NA
211	United Arab Emirates	Western Indo-Pacific	54435.5	0	0	0.46	0.03	3.49	0	NA	NA
193	United Kingdom	Temperate Northern Atlantic	526076	0	0	0.07	0.01	0.31	0.000468191	0	NA
196	United States	Temperate Northern Pacific	70153.1	19.6622	0.0280276	0.21	0.07	1	0.191345	0.985239	0.942276
197	United States	Tropical Atlantic	122509	2400.02	1.95905	0.21	0.07	1	9.43058	0.962811	0.999964
198	United States	Temperate Northern Atlantic	580513	23.0075	0.0039633	0.21	0.07	1	0.115752	0.999968	0.915793
231	Uruguay	Temperate South America	67572.5	0	0	0.62	0.04	2.79	0.0551677	0	NA
7	Vanuatu	Central Indo-Pacific	10018	0	0	7.65	2.99	8.8	0	NA	NA
117	Venezuela	Tropical Atlantic	114773	0	0	1.08	0.12	3.29	3.5854e-06	0	NA
228	Vietnam	Central Indo-Pacific	393734	0	0	5.8	0.91	7.78	0.099532	0	NA
287	Virgin Islands of the United States	Tropical Atlantic	2095.15	36.6059	1.74717	1.79	NA	NA	0.14707	0.905815	0.365389
13	Wake Island	Eastern Indo-Pacific	308.579	0	0	NA	NA	NA	0	NA	NA
238	Wallis and Futuna	Central Indo-Pacific	0	0	0	16.59	NA	NA	0	NA	NA
239	Wallis and Futuna	Eastern Indo-Pacific	2270.64	0	0	16.59	NA	NA	1.82211e-06	0	NA
50	Western Sahara	Temperate Northern Atlantic	61133	0	0	100	NA	NA	1.44636e-06	0	NA
284	Western Sahara/Mauritania	Tropical Atlantic	1773.09	0	0	NA	NA	NA	0	NA	NA
285	Western Sahara/Mauritania	Temperate Northern Atlantic	2781.29	0	0	NA	NA	NA	8.67997e-05	0	NA
40	Yemen	Western Indo-Pacific	53621.1	0	0	10.89	0.35	15.73	0.00411479	0	NA
